# Supplementary material for: A Phenotypic Profile of the Candida albicans Regulatory Network
Source: PLoS Genet. 2009 Dec 24;5(12):e1000783. doi: 10.1371/journal.pgen.1000783 (PMC2790342; doi:10.1371/journal.pgen.1000783)
Supplement: Dataset S1 — A curated list of Candida albicans transcriptional regulators. (0.20 MB XLS) [file pgen.1000783.s006.xls]

## Sheet: LEGEND
Guide to Columns in Tab: 'Putative TR Genes'
Feature Name	CGD feature name
Gene Name	CGD standard gene name (02/16/2009)
Orthology Summary	A summary of the level of agreement between the SYNERGY and InParanoid ortholog calls (see supplemental methods for details)
[SYN] Orthologs ([Ca]-->[Sc])	Ortholog calls from the SYNERGY algorithm (04/02/2008)
[IP] Orthologs ([Ca]-->[Sc])	Ortholog calls from the InParanoid algorithm, downloaded from CGD (04/02/2008)
[CGD] Best Hits ([Ca]-->[Sc])	Best Hit calls from CGD (04/02/2008)
IPRScan Motif	Possible DNA binding motifs identified by IPRScan (numbers in brackets are the motif amino acid start/end and the p-value)
CGD Annotation	Gene annotation courtesy of CGD (02/16/2009)
[This Study] TRKO Collection	A summary of which putative TRs were successfully deleted for use in this study
[Nobile/Mitchell] TRKO Collection	A summary of TRs in the Nobile/Mitchell collection
[DBD] Transcription Factors	A summary of TRs identified in the DBD Transcription Factor Database
Additional Details

## Sheet: Putative TR Genes
Feature Name	Gene Name	Orthology Summary	[SYN] Orthologs ([Ca]-->[Sc])	[IP] Orthologs ([Ca]-->[Sc])	[CGD] Best Hits ([Ca]-->[Sc])	IPRScan Motif	CGD Annotation	[This Study] TRKO Collection	[Nobile/Mitchell] TRKO Collection	[DBD] Transcription Factors
ORF19.1150	N/A	[SYN:3-to-1][IPbh:3-to-1][Ca:Overlap][Sc:Different]	[GLN3,GAT1,orf19.1150]-->[GAT1]	N/A	[GLN3,SFU1,orf19.1150]-->[GLN3]	GATA (PF00320) [257,291,3.1E-18]	Predicted ORF in Assemblies 19, 20 and 21; regulated by Gcn2p and Gcn4p	Yes (single isolate)	No	Yes
ORF19.1227	N/A	N/A	N/A	N/A	N/A	Zn_clus (PF00172) [16,53,1.2E-8]	Putative transcription factor with zinc cluster DNA-binding motif; possibly spurious ORF (Annotation Working Group prediction)	Yes (single isolate)	KO Failed	Yes
ORF19.1255	N/A	[SYN:2-to-1][IPbh:6-to-1][Ca:Overlap][Sc:Different]	[orf19.1255,orf19.1274]-->[GAT4]	N/A	[orf19.2646,orf19.2647,ZCF20,orf19.5133,orf19.1255,orf19.1718]-->[HAP1]	Zn_clus (PF00172) [46,85,1.3E-9]|Fungal_trans (PF04082) [514,607,0.0024]	Putative transcription factor with zinc cluster DNA-binding motif; shows colony morphology-related gene regulation by Ssn6p	Yes (single isolate)	Yes	Yes
ORF19.1497	N/A	N/A	N/A	N/A	N/A	Zn_clus (PF00172) [29,66,3.2E-10]	Putative transcription factor with zinc cluster DNA-binding motif	Yes (single isolate)	Yes	No
ORF19.1577	N/A	N/A	N/A	N/A	N/A	GATA (PF00320) [382,417,2.1E-15]	Predicted ORF in Assemblies 19, 20 and 21	Yes (single isolate)	No	Yes
ORF19.1757	N/A	CLEAR_1to2_WGD	[orf19.1757]-->[MET31,MET32]	N/A	[orf19.1757]-->[MET32]	zf-C2H2 (PF00096) [443,465,2.3E-6 + 471,495,0.0026]	Putative transcription factor with zinc finger DNA-binding motif; transcription is upregulated in clinical isolates from HIV+ patients with oral candidiasis	Yes (single isolate)	Yes	Yes
ORF19.1773	RAP1	CLEAR_1to1_bh	[RAP1]-->[RAP1]	N/A	[RAP1]-->[RAP1]	Rap1-DNA-bind (PF09197) [374,421,1.3E-6]	Protein similar to (but shorter than) S. cerevisiae Rap1p, a transcriptional regulator that binds telomeres and regulatory sequences; binds DNA; represses hyphal growth under yeast-favoring conditions	Yes (single isolate)	No	No
ORF19.2743	N/A	[SYN:2-to-2][IPbh:2-to-1][Ca:Same][Sc:Subset][WGD]	[orf19.2743,orf19.2730]-->[GIS1,RPH1]	N/A	[orf19.2743,orf19.2730]-->[RPH1]	N/A	Predicted ORF in Assemblies 19, 20 and 21	Yes (single isolate)	No	No
ORF19.3012	ARO80	CLEAR_1to1	[ARO80]-->[ARO80]	[ARO80]-->[ARO80]	N/A	Zn_clus (PF00172) [43,87,1.1E-8]	Regulator of aromatic alcohol biosynthesis via the Ehrlich pathway; not essential for viability; similar to S. cerevisiae Aro80p, which is a transcriptional activator required for aromatic amino acid catabolism	Yes (single isolate)	No	Yes
ORF19.3252	N/A	CLEAR_1to1	[orf19.3252]-->[DAL81]	[orf19.3252]-->[DAL81]	N/A	Zn_clus (PF00172) [118,158,3.0E-6]|Fungal_trans (PF04082) [439,525,2.8E-13]	Predicted zinc-finger protein of unknown function; has similarity to S. cerevisiae Dal81p, which is a transcription factor involved in the regulation of nitrogen-degradation genes	Yes (single isolate)	No	Yes
ORF19.3865	N/A	[SYN:3-to-1][IPo:1-to-1][Ca:Subset][Sc:Same]	[orf19.3865,orf19.3148,orf19.4590]-->[RFX1]	[orf19.3865]-->[RFX1]	N/A	RFX_DNA_binding (PF02257) [270,347,1.4E-30]	Predicted ORF in Assemblies 19, 20 and 21	Yes (single isolate)	No	Yes
ORF19.4649	N/A	N/A	N/A	N/A	N/A	Zn_clus (PF00172) [237,276,1.3E-9]	Putative transcription factor with zinc cluster DNA-binding motif	Yes (single isolate)	KO Failed	Yes
ORF19.4776	N/A	[SYN:14-to-1][IPbh:10-to-1][Ca:Overlap][Sc:Different]	[orf19.2748,orf19.1684,FGR17,orf19.3405,orf19.6888,orf19.5548,orf19.998,orf19.1685,orf19.5940,orf19.2315,orf19.4776,SUC1,orf19.4778,orf19.6781]-->[HMS1]	N/A	[orf19.1227,orf19.3405,orf19.7381,orf19.6888,orf19.4778,orf19.4776,orf19.5380,orf19.2077,orf19.6781,orf19.5940]-->[LYS14]	Zn_clus (PF00172) [26,64,1.6E-8]	Putative transcription factor with zinc cluster DNA-binding motif; has similarity to S. cerevisiae Lys14p, which is a transcription factor involved in the regulation of lysine biosynthesis genes	Yes (single isolate)	Yes	No
ORF19.4961	STP2	[SYN:1-to-2][IPbh:2-to-1][Ca:Overlap][Sc:Subset][WGD]	[STP2]-->[STP2,STP1]	N/A	[STP2,STP3]-->[STP2]	zf-C2H2 (PF00096) [225,247,5.7E-6]	Transcription factor; activates transcription of genes encoding amino acid permeases; activated via amino-acid-induced proteolytic processing (Ssy1p and Csh3p dependent); also amino-acid-regulated	Yes (single isolate)	No	Yes
ORF19.2272	N/A	CLEAR_1to2_WGD	[orf19.2272]-->[AFT1,AFT2]	N/A	[orf19.2272]-->[AFT2]	AFT (PF08731) [21,143,1.1E-7]	Predicted ORF in Assemblies 19, 20 and 21	Yes (not part of main collection)	No	No
ORF19.1032	SKO1	CLEAR_1to1	[SKO1]-->[SKO1]	[SKO1]-->[SKO1]	N/A	bZIP_1 (PF00170) [481,544,8.7E-7]	Putative transcription factor involved in cell wall damage response, similar to S. cerevisiae Sko1p; mutation causes caspofungin sensitivity; induced by osmotic stress via Hog1p; transcriptionally activated by Mnl1p under weak acid stress	Yes	No	Yes
ORF19.1035	WAR1	[SYN:3-to-1][IPo:1-to-1][Ca:Subset][Sc:Same]	[WAR1,FCR1,TEA1]-->[WAR1]	[WAR1]-->[WAR1]	N/A	Zn_clus (PF00172) [52,95,2.8E-4]	Predicted zinc cluster protein involved in resistance to weak organic acids; has similarity to S. cerevisiae War1p, which is a transcription factor involved in the regulation of weak acid stress response genes	Yes	No	Yes
ORF19.1069	RPN4	[SYN:3-to-1][IPbh:2-to-1][Ca:Subset][Sc:Same]	[RPN4,orf19.2051,FGR15]-->[RPN4]	N/A	[RPN4,FGR15]-->[RPN4]	zf-C2H2 (PF00096) [478,513,0.013]	DNA binding protein with Cys2-His2 zinc-finger; putative regulator of proteasome genes; DNA recognition sequence (GAAGGCAAAA) enriched in regions upstream of proteasome genes; induced in core stress response	Yes	No	Yes
ORF19.1168	N/A	N/A	N/A	N/A	N/A	Zn_clus (PF00172) [53,93,9.3E-4]	Predicted zinc-finger protein of unknown function	Yes	No	Yes
ORF19.1187	CPH2	N/A	N/A	N/A	N/A	HLH (PF00010) [206,275,9.4E-16]	Transcriptional activator of hyphal growth; Myc bHLH family: directly regulates Tec1p, which regulates hypha-specific genes; probably homodimeric, phosphorylated; enhances S. cerevisiae nitrogen starvation-induced pseudohyphal growth	Yes	Yes	Yes
ORF19.1228	HAP2	CLEAR_1to1_bh	[HAP2]-->[HAP2]	N/A	[HAP2]-->[HAP2]	CBFB_NFYA (PF02045) [141,197,3.0E-36]	CCAAT-binding factor regulates low-iron (chelation) induction of FRP1 transcription, and under these conditions CBF comprises Hap43p and probably Hap2p and Hap3p	Yes	No	Yes
ORF19.1253	N/A	CLEAR_1to1_bh	[orf19.1253]-->[PHO4]	N/A	[orf19.1253]-->[PHO4]	HLH (PF00010) [595,649,7.2E-10]	Predicted ORF in Assemblies 19, 20 and 21; transcriptionally activated by Mnl1p under weak acid stress	Yes	No	Yes
ORF19.1274	N/A	[SYN:2-to-1][IP:None]	[orf19.1255,orf19.1274]-->[GAT4]	N/A	N/A	Fungal_trans (PF04082) [105,198,0.0024]	Predicted ORF in Assemblies 19, 20 and 21	Yes	No	No
ORF19.1275	GAT1	Probable_1to1_hand_annotation ([GAT1]-->[GAT1]) [SYN:3-to-1][IPbh:1-to-1][Ca:Subset][Sc:Same]	[GLN3,GAT1,orf19.1150]-->[GAT1]	N/A	[GAT1]-->[GAT1]	GATA (PF00320) [417,451,4.2E-20]	Zinc finger transcriptional regulator of nitrogen utilization; required for nitrogen catabolite repression and utilization of isoleucine, tyrosine and tryptophan N sources; required for virulence in a mouse systemic infection model	Yes	No	Yes
ORF19.1496	N/A	[SYN:2-to-1][IP:None]	[orf19.1496,GLO3]-->[GLO3]	N/A	N/A	Fungal_trans (PF04082) [2,94,1.5E-11]	Putative transcription factor with zinc finger DNA-binding motif; possibly spurious ORF (Annotation Working Group prediction)	Yes	Yes	Yes
ORF19.1499	CTF1	N/A	N/A	N/A	N/A	Zn_clus (PF00172) [82,121,1.6E-11]|Fungal_trans (PF04082) [442,539,8.0E-18]	Predicted zinc-finger protein of unknown function; putative ortholog of A. nidulans farA and farB, which regulate genes involved in fatty acid catabolism, the glyoxylate cycle, and peroxisomal function	Yes	No	No
ORF19.1543	OPI1	CLEAR_1to1_bh	[OPI1]-->[OPI1]	N/A	[OPI1]-->[OPI1]	N/A	Functional homolog of S. cerevisiae Opi1p, which is a transcriptional repressor of INO1 involved in inositol biosynthesis; has leucine zipper and putative Opi1-Sin3 interaction domain; interacts with ScSin3p, but not CaSin3p	Yes	No	No
ORF19.1623	CAP1	CLEAR_1to2_WGD	[CAP1]-->[CAD1,YAP1]	[CAP1]-->[YAP1]	N/A	bZIP_1 (PF00170) [43,102,3.0E-7]	Transcription factor, AP-1 family; role in oxidative stress response and resistance, multidrug resistance; oxidative stress regulates nuclear localization; partially complements S. cerevisiae yap1 mutation; human neutrophil-induced	Yes	Yes	Yes
ORF19.166	ASG1	[SYN:1-to-2][IPo:1-to-1][Ca:Same][Sc:Subset]	[ASG1]-->[YJL206C,ASG1]	[ASG1]-->[ASG1]	N/A	Zn_clus (PF00172) [93,130,7.6E-13]|Fungal_trans (PF04082) [405,506,5.3E-29]	Predicted zinc-finger protein of unknown function; has similarity to S. cerevisiae Asg1p, which is a proposed transcription factor of the Gal4p family	Yes	No	Yes
ORF19.1685	N/A	[SYN:14-to-1][IPbh:1-to-1][Ca:Subset][Sc:Different]	[orf19.2748,orf19.1684,FGR17,orf19.3405,orf19.6888,orf19.5548,orf19.998,orf19.1685,orf19.5940,orf19.2315,orf19.4776,SUC1,orf19.4778,orf19.6781]-->[HMS1]	N/A	[orf19.1685]-->[YPR196W]	Zn_clus (PF00172) [113,150,1.4E-11]	Predicted zinc-finger protein of unknown function	Yes	No	Yes
ORF19.1718	N/A	N/A	N/A	N/A	N/A	Zn_clus (PF00172) [67,106,1.4E-4]	Predicted zinc-finger protein of unknown function; decreased transcription is observed upon fluphenazine treatment	Yes	No	Yes
ORF19.173	N/A	[SYN:1-to-1][IPbh:3-to-1][Ca:Overlap][Sc:Same]	[orf19.173]-->[AZF1]	N/A	[orf19.173,orf19.1535,orf19.3928]-->[AZF1]	zf-C2H2 (PF00096) [942,964,7.5E-6 + 970,992,8.0E-7 + 914,936,2.8E-5 + 998,1023,3.5E-6]	Putative transcription factor with zinc finger DNA-binding motif; transcriptionally activated by Mnl1p under weak acid stress	Yes	Yes	Yes
ORF19.1926	SEF2	Probable_2to1_hand_annotation ([SEF1,SEF2]-->[SEF1]) [SYN:2-to-1][IPbh:1-to-1][Ca:Subset][Sc:Same]	[SEF2,SEF1]-->[SEF1]	N/A	[SEF2]-->[SEF1]	Zn_clus (PF00172) [25,66,2.0E-8]	Putative zinc cluster protein; expression is repressed by Sfu1p under high-iron conditions	Yes	No	Yes
ORF19.1973	HAP5	CLEAR_1to1_bh	[HAP5]-->[HAP5]	N/A	[HAP5]-->[HAP5]	CBFD_NFYB_HMF (PF00808) [144,208,2.1E-21]	Component of CCAAT-binding transcription factor; roles in filamentous growth, low-iron (chelation) induction of FRP1 transcription; regulates genes with roles in respiratory growth; functional homolog of S. cerevisiae Hap5p	Yes	No	No
ORF19.2054	FGR15	[SYN:3-to-1][IPbh:2-to-1][Ca:Subset][Sc:Same]	[RPN4,orf19.2051,FGR15]-->[RPN4]	N/A	[RPN4,FGR15]-->[RPN4]	N/A	Putative transcription factor with zinc finger DNA-binding motif; lacks an ortholog in S. cerevisiae; transposon mutation affects filamentous growth; caspofungin induced; mutation causes marginal increase in caspofungin sensitivity	Yes	Yes	No
ORF19.2088	N/A	CLEAR_1to1	[orf19.2088]-->[DPB4]	[orf19.2088]-->[DPB4]	N/A	CBFD_NFYB_HMF (PF00808) [30,101,5.8E-10]	Predicted ORF in Assemblies 19, 20 and 21	Yes	No	No
ORF19.2119	NDT80	Probable_2to1_hand_annotation ([NDT80,orf19.513]-->[NDT80]) [SYN:2-to-1][IPbh:2-to-1][Ca:Same][Sc:Same]	[NDT80,orf19.513]-->[NDT80]	N/A	[NDT80,orf19.513]-->[NDT80]	NDT80_PhoG (PF05224) [242,487,3.8E-99]	Activator of CDR1 induction by antifungal drugs; required for wild-type drug resistance; transcriptionally induced upon antifungal drug treatment; similar to S. cerevisiae Ndt80p, which is a meiosis-specific transcriptional regulator	Yes	No	Yes
ORF19.217	N/A	N/A	N/A	N/A	N/A	zf-C2H2 (PF00096) [272,296,3.3E-7 + 244,266,4.0E-4]	Predicted ORF in Assemblies 19, 20 and 21	Yes	No	Yes
ORF19.2315	N/A	[SYN:14-to-1][IPbh:1-to-1][Ca:Subset][Sc:Different]	[orf19.2748,orf19.1684,FGR17,orf19.3405,orf19.6888,orf19.5548,orf19.998,orf19.1685,orf19.5940,orf19.2315,orf19.4776,SUC1,orf19.4778,orf19.6781]-->[HMS1]	N/A	[orf19.2315]-->[RTG3]	HLH (PF00010) [352,435,6.8E-15]	Putative transcription factor with bZIP DNA-binding motif	Yes	Yes	Yes
ORF19.2356	CRZ2	[SYN:3-to-1][IPbh:3-to-1][Ca:Same][Sc:Same]	[CRZ2,orf19.4972,CRZ1]-->[CRZ1]	N/A	[CRZ2,orf19.4972,CRZ1]-->[CRZ1]	zf-C2H2 (PF00096) [386,408,0.017 + 358,380,3.8E-7]	Putative transcription factor; zinc finger; similar to S. cerevisiae Crz1p; homozygous crz1, not crz2, null mutation suppresses fluconazole resistance of homozygous cka2 null (defective in CK2 kinase ); Rim101p-downregulated at pH 8	Yes	Yes	Yes
ORF19.2476	N/A	CLEAR_1to1	[orf19.2476]-->[ECM5]	[orf19.2476]-->[ECM5]	N/A	N/A	Predicted ORF in Assemblies 19, 20 and 21	Yes	No	No
ORF19.255	N/A	N/A	N/A	N/A	N/A	Zn_clus (PF00172) [8,45,7.8E-9]	Predicted zinc-cluster protein of unknown function; possibly transcriptionally regulated upon hyphal formation; intron in 5'-UTR	Yes	No	Yes
ORF19.2612	N/A	[SYN:6-to-2][IPbh:1-to-1][Ca:Subset][Sc:Different][WGD]	[orf19.6713,orf19.2612,orf19.6309,STP4,orf19.5105,STP3]-->[STP3,STP4]	N/A	[orf19.2612]-->[SWI5]	zf-C2H2 (PF00096) [111,135,2.1E-4]	Putative transcription factor with zinc finger DNA-binding motif; decreased expression observed in an ssr1 homozygous null mutant	Yes	Yes	Yes
ORF19.2646	N/A	N/A	N/A	N/A	N/A	Zn_clus (PF00172) [31,70,1.2E-5]|Fungal_trans (PF04082) [749,857,1.6E-10]	Predicted zinc-finger protein of unknown function, not essential for viability	Yes	No	Yes
ORF19.2647	N/A	N/A	N/A	N/A	N/A	Zn_clus (PF00172) [31,70,1.1E-7]	Putative transcription factor with zinc cluster DNA-binding motif; caspofungin induced	Yes	Yes	Yes
ORF19.2730	N/A	[SYN:2-to-2][IPbh:2-to-1][Ca:Same][Sc:Subset][WGD]	[orf19.2743,orf19.2730]-->[GIS1,RPH1]	N/A	[orf19.2743,orf19.2730]-->[RPH1]	N/A	Predicted ORF in Assemblies 19, 20 and 21	Yes	No	No
ORF19.2745	N/A	[SYN:3-to-1][IPbh:5-to-1][Ca:Overlap][Sc:Same]	[UME6,orf19.2745,CZF1]-->[UME6]	N/A	[orf19.7317,UME6,orf19.2745,orf19.4251,CZF1]-->[UME6]	Zn_clus (PF00172) [379,417,2.7E-9]	Putative transcription factor with zinc cluster DNA-binding motif; similar to S. cerevisiae Ume6p, which is a transcription factor involved in the regulation of meiotic genes	Yes	Yes	No
ORF19.2747	RGT1	CLEAR_1to1_bh	[RGT1]-->[RGT1]	N/A	[RGT1]-->[RGT1]	Zn_clus (PF00172) [88,134,6.7E-6]	Transcriptional repressor involved in the regulation of glucose transporter genes; has zinc-cluster; similar to S. cerevisiae Rgt1p	Yes	No	Yes
ORF19.2748	N/A	[SYN:14-to-1][IPbh:1-to-1][Ca:Subset][Sc:Different]	[orf19.2748,orf19.1684,FGR17,orf19.3405,orf19.6888,orf19.5548,orf19.998,orf19.1685,orf19.5940,orf19.2315,orf19.4776,SUC1,orf19.4778,orf19.6781]-->[HMS1]	N/A	[orf19.2748]-->[ARG81]	Zn_clus (PF00172) [10,49,3.1E-11]	Predicted zinc-finger protein of unknown function; clade-associated gene expression; similarity to S. cerevisiae Arg81p, which is a transcription factor involved in the regulation of arginine-responsive genes	Yes	No	Yes
ORF19.2753	N/A	[SYN:4-to-1][IPbh:3-to-1][Ca:Overlap][Sc:Different]	[ZCF25,orf19.4573,orf19.2564,orf19.2753]-->[TMA23]	N/A	[orf19.6493,orf19.921,orf19.2753]-->[PUF2]	Zn_clus (PF00172) [13,50,6.2E-8]|Fungal_trans (PF04082) [378,475,1.7E-16]	Predicted zinc-finger protein of unknown function	Yes	No	Yes
ORF19.2808	N/A	N/A	N/A	N/A	N/A	Zn_clus (PF00172) [30,68,3.0E-12]	Predicted zinc-finger protein of unknown function, not essential for viability	Yes	No	Yes
ORF19.2842	GZF3	CLEAR_1to2_WGD	[GZF3]-->[GZF3,DAL80]	N/A	[GZF3]-->[GZF3]	GATA (PF00320) [134,168,1.8E-17]	Predicted ORF in Assemblies 19, 20 and 21; oxidative stress-induced via Cap1p	Yes	No	Yes
ORF19.2961	N/A	[SYN:2-to-1][IPbh:1-to-1][Ca:Subset][Sc:Different]	[orf19.5975,orf19.2961]-->[ADR1]	N/A	[orf19.2961]-->[MIG2]	zf-C2H2 (PF00096) [105,130,8.0E-6]	Putative transcription factor with zinc finger DNA-binding motif	Yes	KO Failed	Yes
ORF19.3063	N/A	CLEAR_1to2_WGD	[orf19.3063]-->[DPB3,DLS1]	N/A	[orf19.3063]-->[DPB3]	CBFD_NFYB_HMF (PF00808) [62,126,6.3E-8]	Predicted ORF in Assemblies 19, 20 and 21	Yes	No	No
ORF19.3127	CZF1	[SYN:3-to-1][IPbh:5-to-1][Ca:Overlap][Sc:Same]	[UME6,orf19.2745,CZF1]-->[UME6]	N/A	[orf19.7317,UME6,orf19.2745,orf19.4251,CZF1]-->[UME6]	Zn_clus (PF00172) [313,350,6.0E-4]	Transcriptional regulator of white-opaque switching frequency; hyphal growth regulator; has C-terminal zinc finger and central Glu-rich region; expression in S. cerevisiae causes dominant-negative inhibition of pheromone response	Yes	Yes	Yes
ORF19.3182	GIS2	CLEAR_1to1	[GIS2]-->[GIS2]	[GIS2]-->[GIS2]	N/A	zf-CCHC (PF00098) [27,44,3.5E-5 + 111,128,6.8E-6 + 158,175,1.1E-7 + 131,148,2.1E-6 + 7,24,8.9E-7 + 73,90,1.7E-6 + 51,68,9.3E-6]	Transcriptionally regulated by iron; expression greater in high iron; transcription reduced upon yeast-hyphal switch; similar to proteins that bind nucleic acid	Yes	No	No
ORF19.3187	ZNC1	N/A	N/A	N/A	N/A	Zn_clus (PF00172) [24,61,2.0E-9]|Fungal_trans (PF04082) [411,507,3.1E-4]	Putative transcription factor; has Zn(2)-Cys(6) binuclear cluster; predicted to bind DNA; regulated by Gcn2p and Gcn4p; gene is located in zinc cluster region of Chromosome 5, near the MTL locus	Yes	Yes	Yes
ORF19.3188	TAC1	N/A	N/A	N/A	N/A	Zn_clus (PF00172) [38,77,2.1E-7]|Fungal_trans (PF04082) [423,517,1.1E-18]	Transcriptional activator of drug-responsive genes including CDR1 and CDR2; has Zn(2)-Cys(6) binuclear cluster; binds DRE element; gene in zinc cluster region near MTL locus; resequencing indicates that TAC1 spans orf19.3188 and orf19.3189	Yes	No	No
ORF19.3190	HAL9	N/A	N/A	N/A	N/A	Zn_clus (PF00172) [64,102,4.5E-7]|Fungal_trans (PF04082) [388,481,9.6E-5]	Protein with Zn(2)-Cys(6) binuclear cluster; gene in zinc cluster region of Chr. 5; transcriptionally activated by Mnl1p in weak acid; similar to S. cerevisiae Hal9p, which is a putative transcription factor involved in salt tolerance	Yes	No	Yes
ORF19.3193	FCR3	[SYN:1-to-1][IPbh:2-to-1][Ca:Overlap][Sc:Same]	[FCR3]-->[YAP3]	N/A	[HAP43,FCR3]-->[YAP3]	bZIP_1 (PF00170) [209,272,1.6E-6]	Transcriptional regulator of the bZip family; partially functionally complements the fluconazole sensitivity of an S. cerevisiae pdr1 pdr3 double mutant; probable ortholog of S. cerevisiae Yap3p	Yes	Yes	Yes
ORF19.3305	N/A	[SYN:2-to-1][IPbh:1-to-1][Ca:Subset][Sc:Different]	[orf19.3305,orf19.4524]-->[YFL052W]	N/A	[orf19.3305]-->[UPC2]	Zn_clus (PF00172) [16,56,3.8E-7]	Putative transcription factor with zinc cluster DNA-binding motif	Yes	Yes	Yes
ORF19.3308	N/A	CLEAR_1to1	[orf19.3308]-->[STB5]	[orf19.3308]-->[STB5]	N/A	Zn_clus (PF00172) [37,76,8.4E-11]|Fungal_trans (PF04082) [292,391,5.5E-25]	Putative transcription factor with zinc cluster DNA-binding motif; has similarity to S. cerevisiae Stb5p	Yes	Yes	Yes
ORF19.3434	N/A	[SYN:2-to-1][IPbh:1-to-1][Ca:Subset][Sc:Different]	[RIM101,orf19.3434]-->[RIM101]	N/A	[orf19.3434]-->[YGR067C]	zf-C2H2 (PF00096) [35,58,0.015 + 7,29,0.0014]	Predicted ORF in Assemblies 19, 20 and 21	Yes	No	Yes
ORF19.3625	N/A	CLEAR_1to1	[orf19.3625]-->[YNG1]	[orf19.3625]-->[YNG1]	N/A	N/A	Predicted ORF in Assemblies 19, 20 and 21	Yes	No	No
ORF19.3736	KAR4	CLEAR_1to1	[KAR4]-->[KAR4]	[KAR4]-->[KAR4]	N/A	N/A	Protein similar to S. cerevisiae Kar4p, which has a role in karyogamy; transcription is opaque-specific, a-specific, and induced by alpha factor	Yes	No	No
ORF19.3753	SEF1	Probable_2to1_hand_annotation ([SEF2,SEF1]-->[SEF1]) [SYN:2-to-1][IPo:1-to-1][Ca:Subset][Sc:Same]	[SEF2,SEF1]-->[SEF1]	[SEF1]-->[SEF1]	N/A	Zn_clus (PF00172) [88,129,1.3E-10]|Fungal_trans (PF04082) [336,439,1.3E-14]	Putative transcription factor with zinc cluster DNA-binding motif; transcription is negatively regulated by Sfu1p and positively regulated by Tbf1p	Yes	Yes	Yes
ORF19.3794	CSR1	CLEAR_1to1_bh	[CSR1]-->[ZAP1]	N/A	[CSR1]-->[ZAP1]	zf-C2H2 (PF00096) [508,530,3.0E-4 + 536,558,1.3E-7 + 327,351,0.0013 + 564,588,1.1E-7 + 592,614,0.0032]	Putative zinc-finger transcription factor involved in zinc homeostasis; similar to S. cerevisiae Zap1p; mutation affects filamentous growth; suppresses S. cerevisiae rok1 mutant inviability	Yes	No	Yes
ORF19.3809	N/A	CLEAR_1to1	[BAS1]-->[BAS1]	[BAS1]-->[BAS1]	N/A	Myb_DNA-binding (PF00249) [157,202,1.4E-10 + 104,149,5.2E-12]	Putative transcription factor with Myb-like DNA-binding motif; similar to S. cerevisiae Bas1p, which is a regulator of purine biosynthetic genes; ADE genes are not induced during GCN response in C. albicans, in contrast to S. cerevisiae	Yes	Yes	No
ORF19.3876	N/A	[SYN:2-to-1][IP:None]	[orf19.7583,orf19.3876]-->[URC2]	N/A	N/A	Zn_clus (PF00172) [42,83,2.8E-4]	Predicted zinc-finger protein of unknown function	Yes	No	Yes
ORF19.391	UPC2	[SYN:2-to-2][IPo:1-to-1][Ca:Subset][Sc:Subset][WGD]	[orf19.2077,UPC2]-->[ECM22,UPC2]	[UPC2]-->[UPC2]	N/A	Zn_clus (PF00172) [52,91,3.6E-10]	Transcriptional regulator of ergosterol biosynthetic genes and sterol uptake; binds ERG2 promoter; has Zn(2)-Cys(6) binuclear cluster; induced upon ergosterol depletion, by azoles, anaerobicity; macrophage/pseudohyphal-repressed	Yes	No	Yes
ORF19.3912	GLN3	Probable_1to1_hand_annotation ([GLN3]-->[GLN3]) [SYN:3-to-1][IPbh:3-to-1][Ca:Overlap][Sc:Different]	[GLN3,GAT1,orf19.1150]-->[GAT1]	N/A	[GLN3,SFU1,orf19.1150]-->[GLN3]	GATA (PF00320) [215,249,5.5E-17]	GATA transcription factor involved in regulation of filamentous growth induced by nitrogen starvation; regulates transcription of Mep2p ammonium permease; regulated by Gcn2p and Gcn4p	Yes	No	Yes
ORF19.3928	N/A	N/A	N/A	N/A	N/A	zf-C2H2 (PF00096) [243,268,7.8E-4 + 322,344,1.5E-5 + 350,373,6.9E-5 + 292,316,2.8E-5 + 177,200,5.8E-5]	Putative transcription factor with zinc finger DNA-binding motif	Yes	Yes	Yes
ORF19.3969	N/A	[SYN:2-to-2][IPbh:1-to-1][Ca:Subset][Sc:Subset]	[SFL1,orf19.3969]-->[MGA1,SFL1]	N/A	[orf19.3969]-->[SFL1]	HSF_DNA-bind (PF00447) [14,195,3.4E-11]	Predicted ORF in Assemblies 19, 20 and 21	Yes	No	Yes
ORF19.3986	N/A	CLEAR_1to1	[orf19.3986]-->[PPR1]	[orf19.3986]-->[PPR1]	N/A	Zn_clus (PF00172) [33,72,1.0E-10]|Fungal_trans (PF04082) [348,449,2.5E-28]	Putative transcription factor with zinc cluster DNA-binding motif; has similarity to S. cerevisiae Ppr1p, which is a transcription factor involved in the regulation of uracil biosynthesis genes	Yes	Yes	Yes
ORF19.4000	N/A	CLEAR_1to1_bh	[orf19.4000]-->[PHO2]	N/A	[orf19.4000]-->[PHO2]	Homeobox (PF00046) [39,93,6.9E-16]	Putative homeodomain transcription factor; predicted ORF in Assemblies 19, 20 and 21	Yes	No	Yes
ORF19.4056	GAT2	N/A	N/A	N/A	N/A	GATA (PF00320) [283,318,5.9E-15]	Putative DNA-binding transcription factor; similar to S. cerevisiae Gat2p; transposon mutation affects filamentous growth	Yes	No	Yes
ORF19.4145	ZCF20	N/A	N/A	N/A	N/A	Zn_clus (PF00172) [36,77,2.4E-8]	Predicted zinc-finger protein of unknown function	Yes	No	Yes
ORF19.4166	N/A	N/A	N/A	N/A	N/A	Zn_clus (PF00172) [126,164,1.8E-7]	Predicted zinc-finger protein of unknown function	Yes	No	Yes
ORF19.4225	LEU3	CLEAR_1to1	[LEU3]-->[LEU3]	[LEU3]-->[LEU3]	N/A	Zn_clus (PF00172) [80,122,4.6E-10]|Fungal_trans (PF04082) [384,426,5.2E-5]	Predicted zinc-finger protein; has similarity to S. cerevisiae Leu3p, which is involved in regulation of branched-chain amino acid biosynthesis genes; alkaline upregulated; transcriptionally activated by Mnl1p under weak acid stress	Yes	No	Yes
ORF19.4251	N/A	N/A	N/A	N/A	N/A	Zn_clus (PF00172) [34,72,2.3E-8]	Predicted zinc-finger protein of unknown function	Yes	No	Yes
ORF19.4288	CTA7	[SYN:None][IPo:1-to-1]	N/A	[CTA7]-->[STB4]	N/A	Zn_clus (PF00172) [117,155,8.4E-7]|Fungal_trans (PF04082) [404,502,3.3E-17]	Predicted zinc-finger protein of unknown function; activates transcription in 1-hybrid assay in S. cerevisiae; has similarity to S. cerevisiae Stb4p	Yes	No	Yes
ORF19.431	N/A	N/A	N/A	N/A	N/A	Zn_clus (PF00172) [19,57,2.1E-9]	Putative transcription factor with zinc cluster DNA-binding motif	Yes	Yes	Yes
ORF19.4318	MIG1	[SYN:2-to-3][IPbh:3-to-1][Ca:Overlap][Sc:Subset][WGD]	[MIG1,orf19.5326]-->[MIG1,MIG2,MIG3]	N/A	[MIG1,CAS5,orf19.5326]-->[MIG1]	zf-C2H2 (PF00096) [59,83,2.6E-6 + 31,53,2.5E-4]	Transcriptional repressor; regulates genes for utilization of carbon sources; Tup1p-dependent and -independent functions; upregulated in biofilm; hyphal downregulated; caspofungin repressed; functional homolog of S. cerevisiae Mig1p	Yes	Yes	Yes
ORF19.4438	RME1	CLEAR_1to1_bh	[RME1]-->[RME1]	N/A	[RME1]-->[RME1]	zf-C2H2 (PF00096) [454,479,5.7E-6]	Protein similar to S. cerevisiae meiotic regulator Rme1p; white-specific transcription; upregulation correlates with clinical development of fluconazole resistance; transcription is not regulated during rat oral infection	Yes	No	Yes
ORF19.4450	N/A	CLEAR_1to1_bh	[orf19.4450]-->[YJL103C]	N/A	[orf19.4450]-->[YJL103C]	Zn_clus (PF00172) [18,58,1.6E-6]	Predicted zinc-finger protein of unknown function	Yes	No	Yes
ORF19.4524	N/A	[SYN:2-to-1][IPbh:4-to-1][Ca:Overlap][Sc:Different]	[orf19.3305,orf19.4524]-->[YFL052W]	N/A	[FGR27,orf19.4524,orf19.1497,orf19.4623]-->[ASG1]	Zn_clus (PF00172) [19,56,2.1E-11]|Fungal_trans (PF04082) [300,398,7.5E-18]	Predicted zinc-finger protein of unknown function; caspofungin induced	Yes	No	Yes
ORF19.454	SFL1	[SYN:2-to-2][IPo:1-to-1][Ca:Subset][Sc:Subset]	[SFL1,orf19.3969]-->[MGA1,SFL1]	[SFL1]-->[SFL1]	N/A	HSF_DNA-bind (PF00447) [113,311,6.6E-15]	Protein involved in negative regulation of flocculation and filamentous growth; induced in core caspofungin response	Yes	No	Yes
ORF19.4545	SWI4	[SYN:1-to-1][IPbh:2-to-1][Ca:Overlap][Sc:Same]	[SWI4]-->[SWI4]	N/A	[orf19.5041,SWI4]-->[SWI4]	APSES (PF02292) [26,109,6.6E-44]	Predicted ORF in Assemblies 19, 20 and 21	Yes	No	Yes
ORF19.4568	ZCF25	[SYN:4-to-1][IPbh:2-to-1][Ca:Overlap][Sc:Different]	[ZCF25,orf19.4573,orf19.2564,orf19.2753]-->[TMA23]	N/A	[ZCF25,orf19.431]-->[PUT3]	Zn_clus (PF00172) [15,52,4.7E-6]|Fungal_trans (PF04082) [358,450,1.6E-17]	Putative transcription factor with zinc cluster DNA-binding motif	Yes	Yes	Yes
ORF19.4573	N/A	[SYN:4-to-1][IPbh:2-to-1][Ca:Overlap][Sc:Different]	[ZCF25,orf19.4573,orf19.2564,orf19.2753]-->[TMA23]	N/A	[orf19.4573,orf19.6182]-->[PDR1]	Zn_clus (PF00172) [13,50,5.2E-7]|Fungal_trans (PF04082) [322,419,9.5E-18]	Putative transcription factor with zinc cluster DNA-binding motif; transcription is induced in response to alpha pheromone in SpiderM medium	Yes	Yes	Yes
ORF19.4647	HAP3	Probable_2to1_hand_annotation ([HAP3,HAP31]-->[HAP3]) [SYN:2-to-1][IPbh:1-to-1][Ca:Subset][Sc:Same]	[HAP3,HAP31]-->[HAP3]	N/A	[HAP3]-->[HAP3]	CBFD_NFYB_HMF (PF00808) [26,91,2.9E-32]	Protein described as similar to CCAAT-binding transcription factor that regulates respiration; expression greater in low iron; transcription is opaque specific, alkaline upregulated, ciclopirox olamine induced	Yes	No	No
ORF19.4662	RLM1	CLEAR_1to2_WGD	[RLM1]-->[RLM1,SMP1]	[RLM1]-->[RLM1]	N/A	SRF-TF (PF00319) [9,59,3.0E-24]	Putative transcription factor; required for wild-type resistance to cell wall perturbation, caspofungin treatment; regulates caspofungin induction of PGA13	Yes	No	Yes
ORF19.4670	CAS5	N/A	N/A	N/A	N/A	zf-C2H2 (PF00096) [748,770,5.1E-4 + 776,801,5.6E-7]	Putative transcription factor: regulates cell wall damage response; required for wild-type transcriptional response to caspofungin; mutant is caspofungin hypersensitive; zinc finger DNA-binding motif; downregulated in core stress response	Yes	Yes	Yes
ORF19.4722	N/A	CLEAR_1to1_bh	[orf19.4722]-->[RTG1]	N/A	[orf19.4722]-->[RTG1]	HLH (PF00010) [114,195,6.4E-12]	Predicted ORF in Assemblies 19, 20 and 21	Yes	No	Yes
ORF19.4752	MSN4	[SYN:2-to-1][IPbh:1-to-1][Ca:Subset][Sc:Different]	[MSN4,MNL1]-->[YER130C]	N/A	[MSN4]-->[MSN4]	zf-C2H2 (PF00096) [679,702,2.2E-7 + 708,730,3.6E-7]	Putative zinc finger transcription factor; similar to S. cerevisiae Msn4p, but not a significant stress response regulator in C. albicans; partly complements STRE-activation defect of S. cerevisiae msn2 msn4 double mutant	Yes	Yes	Yes
ORF19.4766	N/A	CLEAR_1to1	[orf19.4766]-->[ARG81]	[orf19.4766]-->[ARG81]	N/A	Zn_clus (PF00172) [46,85,8.2E-12]	Putative transcription factor with zinc cluster DNA-binding motif; has similarity to S. cerevisiae Arg81p, which is a transcription factor involved in the regulation of arginine-responsive genes	Yes	Yes	Yes
ORF19.4767	N/A	N/A	N/A	N/A	N/A	Zn_clus (PF00172) [192,232,3.8E-11]	Putative transcription factor with zinc cluster DNA-binding motif	Yes	Yes	Yes
ORF19.4778	N/A	[SYN:14-to-1][IPbh:10-to-1][Ca:Overlap][Sc:Different]	[orf19.2748,orf19.1684,FGR17,orf19.3405,orf19.6888,orf19.5548,orf19.998,orf19.1685,orf19.5940,orf19.2315,orf19.4776,SUC1,orf19.4778,orf19.6781]-->[HMS1]	N/A	[orf19.1227,orf19.3405,orf19.7381,orf19.6888,orf19.4778,orf19.4776,orf19.5380,orf19.2077,orf19.6781,orf19.5940]-->[LYS14]	Zn_clus (PF00172) [11,49,3.3E-7]	Putative transcription factor with zinc cluster DNA-binding motif; has similarity to S. cerevisiae Lys14p, which is a transcription factor involved in the regulation of lysine biosynthesis genes; fungal-specific	Yes	Yes	Yes
ORF19.4853	HCM1	CLEAR_1to1	[HCM1]-->[HCM1]	[HCM1]-->[HCM1]	N/A	Fork_head (PF00250) [147,241,5.2E-44]	Protein with forkhead domain; similar to S. cerevisiae Hcm1p	Yes	No	Yes
ORF19.4869	SFU1	N/A	N/A	N/A	N/A	GATA (PF00320) [184,218,4.3E-19 + 60,94,5.4E-20]	Transcriptional regulator of iron-responsive genes; represses some iron utilization genes when iron is present; not required for wild-type hyphal growth; has two GATA1-like zinc fingers separated by Cys-rich iron-sensing region	Yes	No	Yes
ORF19.4941	TYE7	CLEAR_1to1	[TYE7]-->[TYE7]	[TYE7]-->[TYE7]	N/A	HLH (PF00010) [174,245,2.4E-16]	Putative bHLH (basic region, helix-loop-helix) transcription factor; hyphally regulated via Cph1p, Cyr1p; flucytosine, Hog1p induced; amphotericin B, caspofungin repressed; downregulated in azole-resistant strain overexpressing MDR1	Yes	No	Yes
ORF19.4972	N/A	[SYN:3-to-1][IPbh:3-to-1][Ca:Same][Sc:Same]	[CRZ2,orf19.4972,CRZ1]-->[CRZ1]	N/A	[CRZ2,orf19.4972,CRZ1]-->[CRZ1]	zf-C2H2 (PF00096) [125,147,0.0011 + 97,119,0.0018 + 153,178,2.2E-4]	Putative transcription factor with zinc finger DNA-binding motif	Yes	Yes	Yes
ORF19.4998	N/A	[SYN:6-to-1][IPbh:1-to-1][Ca:Subset][Sc:Different]	[MRR1,orf19.7371,CTA4,orf19.5133,orf19.4998,orf19.6182]-->[YFR057W]	N/A	[orf19.4998]-->[TEA1]	Zn_clus (PF00172) [15,52,6.1E-12]|Fungal_trans (PF04082) [469,567,1.1E-10]	Predicted ORF in Assemblies 19, 20 and 21; caspofungin repressed	Yes	No	No
ORF19.5001	CUP2	CLEAR_1to2_WGD	[CUP2]-->[CUP2,HAA1]	N/A	[CUP2]-->[HAA1]	Copper-fist (PF00649) [1,39,2.0E-22]	Protein not essential for viability; similar to S. cerevisiae Cup2p, which is a copper-binding transcription factor that activates transcription of metallothionein genes	Yes	No	Yes
ORF19.5026	N/A	CLEAR_1to2_WGD	[orf19.5026]-->[YML081W,RSF2]	[orf19.5026]-->[YML081W]	N/A	zf-C2H2 (PF00096) [49,71,1.2E-5 + 77,100,1.2E-4]	Putative transcription factor with zinc finger DNA-binding motif	Yes	Yes	Yes
ORF19.5097	CAT8	CLEAR_1to1	[CAT8]-->[CAT8]	[CAT8]-->[CAT8]	N/A	Zn_clus (PF00172) [52,90,1.2E-13]|Fungal_trans (PF04082) [506,614,7.4E-33]	Predicted zinc-cluster protein; homozygous null mutant shows a defect in transcription of JEN1 lactate permease gene; flucytosine repressed; similar to S. cerevisiae Cat8p (transcriptional activator under non-fermentative growth conditions)	Yes	No	Yes
ORF19.5133	N/A	[SYN:6-to-1][IPbh:6-to-1][Ca:Overlap][Sc:Different]	[MRR1,orf19.7371,CTA4,orf19.5133,orf19.4998,orf19.6182]-->[YFR057W]	N/A	[orf19.2646,orf19.2647,ZCF20,orf19.5133,orf19.1255,orf19.1718]-->[HAP1]	Zn_clus (PF00172) [10,48,8.3E-11]|Fungal_trans (PF04082) [489,592,2.9E-5]	Predicted zinc-finger protein of unknown function	Yes	No	Yes
ORF19.517	HAP31	Probable_2to1_hand_annotation ([HAP3,HAP31]-->[HAP3]) [SYN:2-to-1][IPo:1-to-1][Ca:Subset][Sc:Same]	[HAP3,HAP31]-->[HAP3]	[HAP31]-->[HAP3]	N/A	CBFD_NFYB_HMF (PF00808) [16,81,2.5E-35]	Protein described as a transcription factor that regulates CYC1; transcriptionally regulated by iron; expression greater in high iron	Yes	No	No
ORF19.5249	N/A	N/A	N/A	N/A	N/A	N/A	Predicted ORF in Assemblies 19, 20 and 21	Yes	No	No
ORF19.5251	N/A	N/A	N/A	N/A	N/A	Zn_clus (PF00172) [13,55,0.0016]|Fungal_trans (PF04082) [345,425,0.0019]	Predicted zinc-finger protein of unknown function; not essential for viability; decreased transcription is observed upon fluphenazine treatment	Yes	No	Yes
ORF19.5326	N/A	[SYN:2-to-3][IPbh:3-to-1][Ca:Overlap][Sc:Subset][WGD]	[MIG1,orf19.5326]-->[MIG1,MIG2,MIG3]	N/A	[MIG1,CAS5,orf19.5326]-->[MIG1]	zf-C2H2 (PF00096) [18,40,1.2E-5 + 46,70,1.3E-6]	Putative transcription factor with zinc finger DNA-binding motif; possible ortholog of S. cerevisiae Mig2p	Yes	Yes	Yes
ORF19.5338	GAL4	CLEAR_1to1_bh	[GAL4]-->[GAL4]	N/A	[GAL4]-->[GAL4]	Zn_clus (PF00172) [22,60,4.8E-10]	Putative transcription factor with zinc cluster DNA-binding motif; ortholog of S. cerevisiae Gal4p, but is not involved in the regulation of galactose utilization genes; caspofungin repressed	Yes	Yes	Yes
ORF19.5343	ASH1	CLEAR_1to1_bh	[ASH1]-->[ASH1]	N/A	[ASH1]-->[ASH1]	GATA (PF00320) [365,401,9.5E-10]	GATA-like transcription factor; localizes to nuclei of daughter cells and hyphal tip cells; required for wild-type virulence but not kidney colonization in a mouse model of systemic infection; required for wild-type filamentous growth	Yes	No	Yes
ORF19.5380	N/A	N/A	N/A	N/A	N/A	Zn_clus (PF00172) [42,80,5.8E-9]	Putative transcription factor with zinc cluster DNA-binding motif; has similarity to S. cerevisiae Lys14p, which is a transcription factor involved in the regulation of lysine biosynthesis genes	Yes	Yes	Yes
ORF19.5498	EFH1	[SYN:2-to-2][IPbh:2-to-1][Ca:Same][Sc:Subset][WGD]	[EFG1,EFH1]-->[PHD1,SOK2]	N/A	[EFG1,EFH1]-->[SOK2]	APSES (PF02292) [468,548,1.1E-27]	Transcriptional activator; minor role in transcriptional regulation, compared to Efg1p; regulates filamentous growth, phenotypic switching; homodimerizes; has APSES domain and acidic region; EFG1 and EFH1 genetically interact	Yes	No	Yes
ORF19.5548	N/A	[SYN:14-to-1][IPo:1-to-1][Ca:Subset][Sc:Different]	[orf19.2748,orf19.1684,FGR17,orf19.3405,orf19.6888,orf19.5548,orf19.998,orf19.1685,orf19.5940,orf19.2315,orf19.4776,SUC1,orf19.4778,orf19.6781]-->[HMS1]	[orf19.5548]-->[LYS14]	N/A	Zn_clus (PF00172) [38,76,2.7E-6]	Putative transcription factor with zinc cluster DNA-binding motif; has similarity to S. cerevisiae Lys14p, which is a transcription factor involved in the regulation of lysine biosynthesis genes	Yes	Yes	Yes
ORF19.5558	RBF1	[SYN:3-to-1][IPbh:15-to-1][Ca:Overlap][Sc:Different]	[orf19.2280,RBF1,orf19.1897]-->[YER184C]	N/A	[orf19.1684,orf19.6713,orf19.4622,DEF1,orf19.4643,orf19.3475,RBF1,orf19.5933,orf19.510,AAF1,orf19.1368,orf19.3772,orf19.1806,orf19.5020,HAL9]-->[DEF1]	N/A	Transcription factor; glutamine-rich activation domain; binds RPG-box DNA sequences; predominantly nuclear; antigenic during human oral infection; mutation causes accelerated induction of filamentous growth	Yes	No	No
ORF19.5651	N/A	CLEAR_1to1	[orf19.5651]-->[JHD2]	[orf19.5651]-->[JHD2]	N/A	N/A	Predicted ORF in Assemblies 19, 20 and 21	Yes	No	No
ORF19.5729	FGR17	[SYN:14-to-1][IPbh:1-to-1][Ca:Subset][Sc:Different]	[orf19.2748,orf19.1684,FGR17,orf19.3405,orf19.6888,orf19.5548,orf19.998,orf19.1685,orf19.5940,orf19.2315,orf19.4776,SUC1,orf19.4778,orf19.6781]-->[HMS1]	N/A	[FGR17]-->[CHA4]	Zn_clus (PF00172) [11,48,3.3E-8]|Fungal_trans (PF04082) [294,387,1.1E-7]	Putative DNA-binding transcription factor; has zinc cluster DNA-binding motif; lacks an ortholog in S. cerevisiae; transposon mutation affects filamentous growth	Yes	Yes	Yes
ORF19.5849	CWT1	CLEAR_1to1	[CWT1]-->[RDS2]	[CWT1]-->[RDS2]	N/A	Zn_clus (PF00172) [49,87,2.4E-4]	Putative transcription factor; mutant has cell wall defects; transcription increased at stationary phase; has predicted PAS domain and Zn(II) Cys(6)-type DNA-binding region; similar to S. cerevisiae Ypl133cp	Yes	No	Yes
ORF19.5855	N/A	CLEAR_1to1	[orf19.5855]-->[MBP1]	[orf19.5855]-->[MBP1]	N/A	APSES (PF02292) [25,108,1.8E-46]	Predicted ORF in Assemblies 19, 20 and 21	Yes	No	Yes
ORF19.5908	TEC1	CLEAR_1to1_bh	[TEC1]-->[TEC1]	N/A	[TEC1]-->[TEC1]	TEA (PF01285) [183,246,1.5E-29]	TEA/ATTS transcription factor involved in regulation of hypha-specific genes; required for wild-type biofilm formation; regulates BCR1; directly transcriptionally regulated by Cph2p under some growth conditions; alkaline upregulated	Yes	Yes	Yes
ORF19.5910	N/A	CLEAR_1to1	[orf19.5910]-->[NTO1]	[orf19.5910]-->[NTO1]	N/A	N/A	Predicted ORF in Assemblies 19, 20 and 21; induced upon low-level peroxide stress	Yes	No	No
ORF19.5917	STP3	[SYN:6-to-2][IPbh:2-to-1][Ca:Overlap][Sc:Different][WGD]	[orf19.6713,orf19.2612,orf19.6309,STP4,orf19.5105,STP3]-->[STP3,STP4]	N/A	[STP2,STP3]-->[STP2]	zf-C2H2 (PF00096) [315,337,2.5E-5]	Transcription factor; regulates SAP2, OPT1 expression and thereby protein catabolism for nitrogen source; activated via amino-acid-induced proteolytic processing; macrophage/pseudohyphal-repressed	Yes	No	Yes
ORF19.5924	N/A	[SYN:2-to-1][IPbh:1-to-1][Ca:Subset][Sc:Different]	[orf19.5924,orf19.2791]-->[BBC1]	N/A	[orf19.5924]-->[VRP1]	Zn_clus (PF00172) [31,87,6.1E-6]	Predicted zinc-finger protein of unknown function	Yes	No	Yes
ORF19.5940	N/A	[SYN:14-to-1][IPbh:10-to-1][Ca:Overlap][Sc:Different]	[orf19.2748,orf19.1684,FGR17,orf19.3405,orf19.6888,orf19.5548,orf19.998,orf19.1685,orf19.5940,orf19.2315,orf19.4776,SUC1,orf19.4778,orf19.6781]-->[HMS1]	N/A	[orf19.1227,orf19.3405,orf19.7381,orf19.6888,orf19.4778,orf19.4776,orf19.5380,orf19.2077,orf19.6781,orf19.5940]-->[LYS14]	Zn_clus (PF00172) [12,50,8.4E-7]	Predicted zinc-finger protein of unknown function	Yes	No	Yes
ORF19.5975	N/A	[SYN:2-to-1][IPbh:1-to-1][Ca:Subset][Sc:Same]	[orf19.5975,orf19.2961]-->[ADR1]	N/A	[orf19.5975]-->[ADR1]	zf-C2H2 (PF00096) [107,130,5.2E-5 + 78,101,1.9E-4]	Putative transcription factor with zinc finger DNA-binding motif; fluconazole-downregulated; expression regulated during planktonic growth; increased expression observed in an ssr1 homozygous null mutant	Yes	Yes	Yes
ORF19.5992	WOR2	[SYN:1-to-1][IPbh:20-to-1][Ca:Overlap][Sc:Different]	[WOR2]-->[YDR524C-B]	N/A	[FGR6-3,orf19.2892,orf19.1541,FGR6-10,CTF1,orf19.344,orf19.6003,orf19.6968,orf19.6556,WOR2,ADAEC,PGA38,orf19.7574,orf19.5070,PGA44,orf19.727,orf19.2229,orf19.4792,PGA39,orf19.6896]-->[AGA1]	Zn_clus (PF00172) [303,342,1.7E-9]	Transcriptional regulator of white-opaque switching; required for maintenance of opaque state	Yes	No	Yes
ORF19.6038	N/A	[SYN:3-to-1][IPbh:1-to-1][Ca:Subset][Sc:Same]	[orf19.7317,orf19.6038,orf19.7570]-->[UGA3]	N/A	[orf19.6038]-->[UGA3]	Zn_clus (PF00172) [49,87,3.6E-5]	Predicted zinc-finger protein of unknown function; has similarity to S. cerevisiae Uga3p, which is a transcription factor involved in the regulation of gamma-aminobutyrate metabolism genes	Yes	No	Yes
ORF19.610	EFG1	[SYN:2-to-2][IPbh:2-to-1][Ca:Same][Sc:Subset][WGD]	[EFG1,EFH1]-->[PHD1,SOK2]	N/A	[EFG1,EFH1]-->[SOK2]	APSES (PF02292) [228,308,1.1E-44]	Transcriptional repressor; required for white-phase cell type; hyphal growth, metabolism, cell-wall gene regulator; roles in adhesion, virulence; Cph1p and Efg1p have role in host cytokine response; bHLH; binds E-box; T206 phosphorylated	Yes	No	Yes
ORF19.6102	N/A	CLEAR_1to2_WGD	[orf19.6102]-->[ACA1,CST6]	[orf19.6102]-->[ACA1]	N/A	bZIP_1 (PF00170) [205,269,7.9E-11]	Predicted ORF in Assemblies 19, 20 and 21	Yes	No	Yes
ORF19.6109	TUP1	CLEAR_1to1	[TUP1]-->[TUP1]	[TUP1]-->[TUP1]	N/A	N/A	Transcriptional corepressor; represses filamentous growth, regulates phase switching, roles in germ tube induction, farnesol response; has C-terminal WD40 repeats; farnesol upregulated in biofilm; in repression pathways with Nrg1p, Rfg1p	Yes	No	No
ORF19.6121	MNL1	[SYN:2-to-1][IPbh:1-to-1][Ca:Subset][Sc:Same]	[MSN4,MNL1]-->[YER130C]	N/A	[MNL1]-->[YER130C]	zf-C2H2 (PF00096) [832,855,0.0034 + 861,883,5.3E-7]	Transcription factor that activates transcription of stress response genes via SLE (STRE-like) elements, required for adaptation to weak acid stress; activates a subset of the genes that are repressed by Nrg1p	Yes	No	Yes
ORF19.6124	ACE2	Probable_1to2_WGD_hand_annotation ([ACE2]-->[ACE2,SWI5]) [SYN:None][IPo:1-to-1]	N/A	[ACE2]-->[ACE2]	N/A	zf-C2H2 (PF00096) [649,673,1.4E-6 + 679,701,5.3E-5]	Putative transcription factor involved in regulation of morphogenesis; required for wild-type cell separation, adherence, biofilm formation, and virulence in mouse; mutant is hyperfilamentous; similar to S. cerevisiae Ace2p and Swi5p	Yes	No	Yes
ORF19.6182	N/A	[SYN:6-to-1][IPbh:2-to-1][Ca:Overlap][Sc:Different]	[MRR1,orf19.7371,CTA4,orf19.5133,orf19.4998,orf19.6182]-->[YFR057W]	N/A	[orf19.4573,orf19.6182]-->[PDR1]	Zn_clus (PF00172) [9,46,3.5E-10]|Fungal_trans (PF04082) [305,406,2.6E-5]	Putative transcription factor with zinc cluster DNA-binding motif	Yes	Yes	Yes
ORF19.6514	CUP9	CLEAR_1to2_WGD	[CUP9]-->[CUP9,TOS8]	N/A	[CUP9]-->[CUP9]	Homeobox (PF00046) [275,334,0.0043]	Protein of unknown function, upregulated in clinical isolates from HIV+ patients with oral candidiasis; transcription reduced upon yeast-hyphal switch; ketoconazole-induced; Plc1p-regulated; shows colony morphology-related Ssn6p regulation	Yes	No	Yes
ORF19.6680	FGR27	N/A	N/A	N/A	N/A	Zn_clus (PF00172) [29,66,1.2E-10]|Fungal_trans (PF04082) [381,482,8.0E-5]	Putative transcription factor with zinc cluster DNA-binding motif; lacks an ortholog in S. cerevisiae; transposon mutation affects filamentous growth	Yes	Yes	Yes
ORF19.6781	N/A	[SYN:14-to-1][IPbh:10-to-1][Ca:Overlap][Sc:Different]	[orf19.2748,orf19.1684,FGR17,orf19.3405,orf19.6888,orf19.5548,orf19.998,orf19.1685,orf19.5940,orf19.2315,orf19.4776,SUC1,orf19.4778,orf19.6781]-->[HMS1]	N/A	[orf19.1227,orf19.3405,orf19.7381,orf19.6888,orf19.4778,orf19.4776,orf19.5380,orf19.2077,orf19.6781,orf19.5940]-->[LYS14]	Zn_clus (PF00172) [12,50,4.1E-5]	Putative transcription factor with zinc finger DNA-binding motif	Yes	Yes	No
ORF19.6798	SSN6	CLEAR_1to1	[SSN6]-->[CYC8]	[SSN6]-->[CYC8]	N/A	N/A	Functional homolog of S. cerevisiae Cyc8p/Ssn6p; Ssn6p and Tup1p regulate distinct sets of genes; hyphal growth regulator; overexpression or mutation causes avirulence in mouse IV infection; TPR motifs; repressed during hyphal growth	Yes	No	No
ORF19.681	HAP43	Probable_3to1 ([HAP43,HAP42,HAP41]-->[HAP4]) [SYN:1-to-1][IPbh:2-to-1][Ca:Overlap][Sc:Different]	[HAP43]-->[ARR1]	N/A	[HAP43,FCR3]-->[YAP3]	bZIP_1 (PF00170) [81,149,2.9E-4]	CCAAT-binding factor (CBF)-dependent transcription factor required for iron-limitation response; similar to transcription factor AP-1; transcription is negatively regulated by Sfu1p; ciclopirox olamine induced	Yes	No	Yes
ORF19.6817	FCR1	[SYN:3-to-1][IPbh:3-to-1][Ca:Overlap][Sc:Different]	[WAR1,FCR1,TEA1]-->[WAR1]	N/A	[FCR1,orf19.2280,orf19.2808]-->[CAT8]	Zn_clus (PF00172) [24,61,5.4E-10]	Putative zinc cluster transcription factor; negative regulator of fluconazole, ketoconazole, brefeldin A resistance; transposon mutation affects filamentous growth; partially suppresses S. cerevisiae pdr1 pdr3 mutant fluconazole sensitivity	Yes	Yes	Yes
ORF19.6824	N/A	N/A	N/A	N/A	N/A	HLH (PF00010) [93,174,1.4E-10]	Predicted ORF in Assemblies 19, 20 and 21; appears to be C. albicans-specific; induced upon biofilm formation; transcription is repressed in response to alpha pheromone in SpiderM medium	Yes	No	Yes
ORF19.6874	N/A	N/A	N/A	N/A	N/A	Myb_DNA-binding (PF00249) [168,213,2.5E-8 + 116,162,9.0E-14]	Predicted ORF in Assemblies 19, 20 and 21	Yes	No	Yes
ORF19.6888	N/A	[SYN:14-to-1][IPbh:10-to-1][Ca:Overlap][Sc:Different]	[orf19.2748,orf19.1684,FGR17,orf19.3405,orf19.6888,orf19.5548,orf19.998,orf19.1685,orf19.5940,orf19.2315,orf19.4776,SUC1,orf19.4778,orf19.6781]-->[HMS1]	N/A	[orf19.1227,orf19.3405,orf19.7381,orf19.6888,orf19.4778,orf19.4776,orf19.5380,orf19.2077,orf19.6781,orf19.5940]-->[LYS14]	Zn_clus (PF00172) [11,49,0.0011]	Protein with Gal4p-like DNA-binding domain; gene transcription regulated by Mig1p and Tup1p	Yes	No	No
ORF19.6985	TEA1	[SYN:3-to-1][IPo:1-to-1][Ca:Subset][Sc:Different]	[WAR1,FCR1,TEA1]-->[WAR1]	[TEA1]-->[TEA1]	N/A	Zn_clus (PF00172) [40,76,2.0E-7]|Fungal_trans (PF04082) [329,437,3.1E-29]	Putative transcription factor with zinc cluster DNA-binding motif; has similarity to S. cerevisiae Tea1p	Yes	KO Failed	Yes
ORF19.7017	YOX1	CLEAR_1to2_WGD	[YOX1]-->[YHP1,YOX1]	N/A	[YOX1]-->[YOX1]	Homeobox (PF00046) [174,230,6.3E-18]	Predicted ORF in Assemblies 19, 20 and 21	Yes	No	Yes
ORF19.7068	MAC1	CLEAR_1to1	[MAC1]-->[MAC1]	[MAC1]-->[MAC1]	N/A	Copper-fist (PF00649) [1,40,1.5E-22]	Transcriptional regulator of CTR1, which encodes a copper transporter; activates CTR1 transcription under low-copper conditions; ectopic expression causes copper-sensitive stimulation of filamentation in S. cerevisiae	Yes	No	Yes
ORF19.7150	NRG1	[SYN:1-to-4][IPbh:1-to-1][Ca:Same][Sc:Subset][WGD]	[NRG1]-->[NRG1,MSN2,MSN4,NRG2]	N/A	[NRG1]-->[NRG2]	zf-C2H2 (PF00096) [256,280,0.0010 + 228,250,2.4E-5]	Transcriptional repressor; regulates hyphal genes, virulence genes, chlamydospore development, and genes involved in rescue and stress responses; effects both Tup1p-dependent (major) and -independent (minor) regulation	Yes	Yes	Yes
ORF19.723	BCR1	CLEAR_1to2_WGD	[BCR1]-->[USV1,RGM1]	N/A	[BCR1]-->[USV1]	zf-C2H2 (PF00096) [196,219,1.1E-6 + 165,190,1.5E-4]	Transcription factor required for wild-type biofilm formation; not required for hyphal growth; regulates cell-surface-associated genes; has C2H2 zinc finger; filament induced; Tup1p-, Tec1p-, Mnl1p-regulated	Yes	Yes	Yes
ORF19.7247	RIM101	Probable_1to1_hand_annotation ([RIM101]-->[RIM101]) [SYN:2-to-1][IPbh:1-to-1][Ca:Subset][Sc:Same]	[RIM101,orf19.3434]-->[RIM101]	N/A	[RIM101]-->[RIM101]	zf-C2H2 (PF00096) [274,296,1.3E-5 + 244,268,0.011]	Transcription factor involved in alkaline pH response; required for alkaline-induced hyphal growth; role in virulence in mouse systemic infection; activated by C-terminal proteolytic cleavage; mediates both positive and negative regulation	Yes	Yes	Yes
ORF19.7317	N/A	[SYN:3-to-1][IPbh:5-to-1][Ca:Overlap][Sc:Different]	[orf19.7317,orf19.6038,orf19.7570]-->[UGA3]	N/A	[orf19.7317,UME6,orf19.2745,orf19.4251,CZF1]-->[UME6]	Zn_clus (PF00172) [15,54,5.5E-9]	Predicted zinc-finger protein of unknown function; has similarity to S. cerevisiae Uga3p, which is a transcription factor involved in the regulation of gamma-aminobutyrate metabolism genes	Yes	Yes	Yes
ORF19.7319	SUC1	[SYN:14-to-1][IPo:1-to-1][Ca:Subset][Sc:Different]	[orf19.2748,orf19.1684,FGR17,orf19.3405,orf19.6888,orf19.5548,orf19.998,orf19.1685,orf19.5940,orf19.2315,orf19.4776,SUC1,orf19.4778,orf19.6781]-->[HMS1]	[SUC1]-->[YPR196W]	N/A	Zn_clus (PF00172) [11,48,1.7E-12]|Fungal_trans (PF04082) [166,263,8.3E-18]	Putative transcriptional regulator with N-terminal zinc finger; regulates alpha-glucosidase in C. albicans and S. cerevisiae; in S. cerevisiae, complements suc2 mutant sucrose utilization defect and mal13 mutant maltase defect	Yes	No	Yes
ORF19.7359	CRZ1	[SYN:3-to-1][IPbh:3-to-1][Ca:Same][Sc:Same]	[CRZ2,orf19.4972,CRZ1]-->[CRZ1]	N/A	[CRZ2,orf19.4972,CRZ1]-->[CRZ1]	zf-C2H2 (PF00096) [641,663,1.2E-4 + 613,635,5.6E-8]	Putative transcription factor; similar to S. cerevisiae calcineurin-regulated transcription factor Crz1p; mutant is fluconazole hypersensitive; likely to act downstream of calcineurin; has C2H2 zinc fingers; not required for mouse virulence	Yes	Yes	Yes
ORF19.7371	N/A	[SYN:6-to-1][IPbh:2-to-1][Ca:Overlap][Sc:Different]	[MRR1,orf19.7371,CTA4,orf19.5133,orf19.4998,orf19.6182]-->[YFR057W]	N/A	[orf19.7371,ZNC1]-->[STB4]	Zn_clus (PF00172) [21,59,4.1E-11]|Fungal_trans (PF04082) [505,606,1.2E-4]	Predicted zinc-cluster protein of unknown function	Yes	No	Yes
ORF19.7372	MRR1	[SYN:6-to-1][IPo:1-to-1][Ca:Subset][Sc:Different]	[MRR1,orf19.7371,CTA4,orf19.5133,orf19.4998,orf19.6182]-->[YFR057W]	[MRR1]-->[HAP1]	N/A	Zn_clus (PF00172) [29,68,1.4E-7]|Fungal_trans (PF04082) [560,664,4.3E-9]	Regulator of MDR1 transcription; zinc-finger protein; gain-of-function mutations cause upregulation of MDR1 (which encodes plasma membrane multidrug efflux pump) and consequent multidrug resistance	Yes	No	Yes
ORF19.7374	CTA4	[SYN:6-to-1][IPbh:1-to-1][Ca:Subset][Sc:Different]	[MRR1,orf19.7371,CTA4,orf19.5133,orf19.4998,orf19.6182]-->[YFR057W]	N/A	[CTA4]-->[OAF1]	Zn_clus (PF00172) [14,54,1.3E-7]	Predicted transcription factor involved in response to nitric oxide; downregulated upon adherence to polystyrene; induced by nitric oxide; transcriptionally activated by Mnl1p under weak acid stress	Yes	No	Yes
ORF19.7381	N/A	N/A	N/A	N/A	N/A	Zn_clus (PF00172) [17,57,4.6E-5]	Predicted zinc-finger protein of unknown function; not essential for viability	Yes	No	Yes
ORF19.7401	ISW2	CLEAR_1to1	[ISW2]-->[ISW2]	[ISW2]-->[ISW2]	N/A	N/A	Protein required for chlamydospore formation, not essential for viability; repressed upon high-level peroxide stress; similar to S. cerevisiae Isw2p, which is an ATPase involved in chromatin remodeling	Yes	No	No
ORF19.7436	AAF1	N/A	N/A	N/A	N/A	N/A	Possible regulatory protein; Glu-rich domain; production in S. cerevisiae increases endothelial cell adherence and flocculence; expressed under diverse conditions, detected in yeast-form and hyphal cells; alkaline or caspofungin upregulated	Yes	No	No
ORF19.7518	N/A	N/A	N/A	N/A	N/A	Zn_clus (PF00172) [12,52,3.3E-4]|Fungal_trans (PF04082) [196,297,1.1E-14]	Putative transcription factor with zinc cluster DNA-binding motif	Yes	Yes	Yes
ORF19.7570	N/A	[SYN:3-to-1][IPo:1-to-1][Ca:Subset][Sc:Same]	[orf19.7317,orf19.6038,orf19.7570]-->[UGA3]	[orf19.7570]-->[UGA3]	N/A	Zn_clus (PF00172) [72,111,3.2E-7]	Putative transcription factor with zinc cluster DNA-binding motif; has similarity to S. cerevisiae Uga3p, which is a transcription factor involved in the regulation of gamma-aminobutyrate metabolism genes	Yes	Yes	Yes
ORF19.7583	N/A	[SYN:2-to-1][IPbh:1-to-1][Ca:Subset][Sc:Different]	[orf19.7583,orf19.3876]-->[URC2]	N/A	[orf19.7583]-->[STB5]	Zn_clus (PF00172) [23,65,3.9E-8]	Putative transcription factor with zinc cluster DNA-binding motif; not essential for viability; filament induced	Yes	Yes	Yes
ORF19.837.1	INO4	CLEAR_1to1_bh	[INO4]-->[INO4]	N/A	[INO4]-->[INO4]	HLH (PF00010) [43,95,3.8E-6]	Transcriptional activator that may be involved in regulation of ribosomal protein genes; forms a heterodimer with Ino2p; related to S. cerevisiae Ino4p; gene has intron	Yes	No	No
ORF19.909	STP4	[SYN:6-to-2][IPbh:1-to-1][Ca:Subset][Sc:Subset][WGD]	[orf19.6713,orf19.2612,orf19.6309,STP4,orf19.5105,STP3]-->[STP3,STP4]	N/A	[STP4]-->[STP3]	zf-C2H2 (PF00096) [241,263,0.014]	Putative transcription factor with zinc finger DNA-binding motif; induced in core caspofungin response; shows colony morphology-related gene regulation by Ssn6p; induced by 17-beta-estradiol, ethynyl estradiol	Yes	Yes	Yes
ORF19.921	N/A	[SYN:1-to-1][IPbh:3-to-1][Ca:Overlap][Sc:Different]	[orf19.921]-->[FHL1]	N/A	[orf19.6493,orf19.921,orf19.2753]-->[PUF2]	HLH (PF00010) [484,657,2.1E-9]	Predicted ORF in Assemblies 19, 20 and 21	Yes	No	Yes
ORF19.971	SKN7	CLEAR_1to2_WGD	[SKN7]-->[SKN7,HMS2]	[SKN7]-->[SKN7]	N/A	HSF_DNA-bind (PF00447) [26,223,3.6E-45]	Putative homolog of S. cerevisiae Skn7p, which is predicted to be a response regulator protein in a phosphorelay signal transduction pathway	Yes	No	Yes
ORF19.1007	N/A	CLEAR_1to1_bh	[orf19.1007]-->[KCS1]	N/A	[orf19.1007]-->[KCS1]	N/A	Putative transcription factor with bZIP DNA-binding motif	No	Yes	No
ORF19.10708	#N/A	N/A	N/A	N/A	N/A	N/A	A1p and Alpha2p together repress white-opaque switching and mating (an opaque-specific process); homeodomain; gene of MTLalpha (Mating Type Like) locus; a/alpha mating type may increase virulence, provides competitive advantage	No	No	No
ORF19.10712	MTLALPHA1	N/A	N/A	N/A	N/A	N/A	Master regulator (activator) of alpha mating type; gene of the MTLalpha (Mating Type Like) locus; ortholog of S. cerevisiae Alpha1p; a/alpha mating type may increase virulence, offers competitive advantage	No	No	No
ORF19.1084	CDC39	[SYN:2-to-1][IPo:1-to-1][Ca:Subset][Sc:Same]	[CDC39,PGA58]-->[CDC39]	[CDC39]-->[CDC39]	N/A	Not1 (PF04054) [1590,2017,2.1E-103]	Protein similar to S. cerevisiae Cdc39p, which is part of the CCR4-NOT transcription regulatory complex; transposon mutation affects filamentous growth	No	No	No
ORF19.1093	FLO8	[SYN:1-to-1][IPbh:4-to-1][Ca:Overlap][Sc:Different]	[FLO8]-->[GAL11]	N/A	[orf19.5204,orf19.467,orf19.6017,FLO8]-->[SNF5]	N/A	Transcription factor; required for wild-type hyphal formation; regulates hyphal gene expression; required for virulence in mouse systemic infection; binds Efg1p; has LUFS domain; functional homolog of S. cerevisiae Flo8p	No	No	No
ORF19.1135	CAS1	CLEAR_1to1	[CAS1]-->[YKU70]	[CAS1]-->[YKU70]	N/A	N/A	Putative transcription factor with beta-barrel DNA-binding motif; mutation causes marginal increase in caspofungin sensitivity	No	Yes	No
ORF19.1178	N/A	N/A	N/A	N/A	N/A	N/A	Putative transcription factor with bZIP DNA-binding motif	No	Yes	No
ORF19.1259	N/A	CLEAR_1to1	[orf19.1259]-->[SNT2]	[orf19.1259]-->[SNT2]	N/A	Myb_DNA-binding (PF00249) [689,734,6.8E-4]	Predicted ORF in Assemblies 19, 20 and 21	No	No	No
ORF19.1457	N/A	CLEAR_1to1	[orf19.1457]-->[SSL1]	[orf19.1457]-->[SSL1]	N/A	C1_4 (PF07975) [413,471,2.8E-28]	Predicted ORF in Assemblies 19, 20 and 21	No	No	Yes
ORF19.1548	N/A	CLEAR_1to1_bh	[orf19.1548]-->[SNU23]	N/A	[orf19.1548]-->[SNU23]	zf-C2H2 (PF00096) [97,121,0.0051]	Predicted ORF in Assemblies 19, 20 and 21	No	No	Yes
ORF19.1565	N/A	CLEAR_1to1	[orf19.1565]-->[DUS3]	[orf19.1565]-->[DUS3]	N/A	N/A	Putative transcription factor with zinc finger DNA-binding motif	No	Yes	No
ORF19.1589	N/A	CLEAR_1to1_bh	[orf19.1589]-->[RRN7]	N/A	[orf19.1589]-->[RRN7]	N/A	Putative DNA-binding transcription factor	No	Yes	No
ORF19.1667	N/A	N/A	N/A	N/A	N/A	N/A	Predicted ORF in Assemblies 19, 20 and 21	No	No	Yes
ORF19.1693	CAS4	CLEAR_1to1	[CAS4]-->[TAO3]	[CAS4]-->[TAO3]	N/A	N/A	Protein of RAM cell wall integrity signaling network; role in cell separation, azole sensitivity; required for hyphal growth; insertion mutation near 3' end of gene causes increase in caspofungin sensitivity; pheromone/hyphal induced	No	Yes	No
ORF19.1697	N/A	CLEAR_1to1	[orf19.1697]-->[TMA46]	[orf19.1697]-->[TMA46]	N/A	zf-CCCH (PF00642) [96,121,6.2E-6]	Predicted ORF in Assemblies 19, 20 and 21	No	No	No
ORF19.1715	IRO1	N/A	N/A	N/A	N/A	N/A	Putative transcription factor; role in iron utilization, pathogenesis; both IRO1 and adjacent URA3 are mutated in strain CAI4; suppresses S. cerevisiae aft1 mutant low-iron growth defect; hyphal-induced; reports differ about iron regulation	No	No	No
ORF19.1729	N/A	N/A	N/A	N/A	N/A	N/A	Putative transcription factor with zinc finger DNA-binding motif; possibly spurious ORF (Annotation Working Group prediction)	No	Yes	No
ORF19.1822	UME6	[SYN:3-to-1][IPbh:5-to-1][Ca:Overlap][Sc:Same]	[UME6,orf19.2745,CZF1]-->[UME6]	N/A	[orf19.7317,UME6,orf19.2745,orf19.4251,CZF1]-->[UME6]	Zn_clus (PF00172) [766,804,5.0E-10]	Transcription factor; required for wild-type hyphal extension, virulence; zinc cluster DNA-binding motif; similar to S. cerevisiae Ume6p, which is a meiotic regulator; alkaline upregulated; filament induced; regulated by Nrg1p, Tup1p, RFG1p	No	KO Failed	No
ORF19.1826	MDM34	[SYN:1-to-1][IP:None]	[MDM34]-->[MDM34]	N/A	N/A	N/A	Putative transcription factor with zinc finger DNA-binding motif; macrophage-downregulated gene	No	Yes	No
ORF19.2064	N/A	[SYN:3-to-2][IP:None]	[orf19.2064,orf19.2063,orf19.3332]-->[BRE4,YGL140C]	N/A	N/A	N/A	Putative transcription factor with zinc finger DNA-binding motif	No	KO Failed	No
ORF19.2105	N/A	CLEAR_1to1	[orf19.2105]-->[CWC24]	[orf19.2105]-->[CWC24]	N/A	zf-CCCH (PF00642) [99,125,1.0E-8]	Predicted ORF in Assemblies 19, 20 and 21	No	No	No
ORF19.211	N/A	N/A	N/A	N/A	N/A	HTH_AraC (PF00165) [91,134,2.6E-8]	Predicted ORF in Assemblies 19, 20 and 21	No	No	Yes
ORF19.2260	N/A	CLEAR_1to1	[orf19.2260]-->[BCD1]	[orf19.2260]-->[BCD1]	N/A	N/A	Putative transcription factor with zinc finger DNA-binding motif	No	Yes	No
ORF19.2331	ADA2	CLEAR_1to1	[ADA2]-->[ADA2]	[ADA2]-->[ADA2]	N/A	Myb_DNA-binding (PF00249) [65,111,9.9E-11]	Putative transcriptional coactivator; cell wall integrity role; required for wild-type transcriptional response to caspofungin; mutant is caspofungin hypersensitive; role in regulation with Cas5p; zinc finger DNA-binding motif	No	Yes	Yes
ORF19.2393	N/A	N/A	N/A	N/A	N/A	zf-CCCH (PF00642) [304,330,5.6E-4 + 217,243,1.3E-7 + 244,268,0.87 + 271,295,0.14]	Putative transcription factor with zinc finger DNA-binding motif	No	Yes	No
ORF19.2399	N/A	CLEAR_1to1	[orf19.2399]-->[JJJ1]	[orf19.2399]-->[JJJ1]	N/A	zf-C2H2 (PF00096) [539,563,0.027]	Putative transcription factor with zinc finger DNA-binding motif; similar to bacterial DnaJ; transcriptionally regulated by iron; expression greater in low iron	No	Yes	No
ORF19.2432	HAC1	CLEAR_1to1_bh	[HAC1]-->[HAC1]	N/A	[HAC1]-->[HAC1]	bZIP_2 (PF07716) [68,123,0.0078]	Putative transcription factor involved in unfolded protein response and control of cell morphology; transcript undergoes atypical splicing at C terminus under ER stress; induced during the mating process; caspofungin induced	No	KO Failed	Yes
ORF19.2458	N/A	CLEAR_1to1	[orf19.2458]-->[SIP5]	[orf19.2458]-->[SIP5]	N/A	N/A	Putative transcription factor with zinc finger DNA-binding motif	No	Yes	No
ORF19.2528	N/A	CLEAR_1to1	[orf19.2528]-->[BDP1]	[orf19.2528]-->[BDP1]	N/A	Myb_DNA-binding (PF00249) [504,549,1.8E-11]	Predicted ORF in Assemblies 19, 20 and 21; flucytosine repressed	No	No	No
ORF19.2540	SAS3	CLEAR_1to1_bh	[SAS3]-->[SAS3]	N/A	[SAS3]-->[SAS3]	zf-C2H2 (PF00096) [274,297,0.0083]	Similar to silencing proteins; increased transcription is observed upon fluphenazine treatment	No	No	Yes
ORF19.2545	DOT6	CLEAR_1to2_WGD	[DOT6]-->[YBL054W,DOT6]	[DOT6]-->[DOT6]	N/A	Myb_DNA-binding (PF00249) [28,73,8.2E-5]	Predicted ORF in Assemblies 19, 20 and 21; repressed upon high-level peroxide stress	No	No	No
ORF19.259	N/A	CLEAR_1to1_bh	[orf19.259]-->[RSA1]	N/A	[orf19.259]-->[RSA1]	zf-CCCH (PF00642) [143,169,3.3E-4]	Predicted ORF in Assemblies 19, 20 and 21	No	No	No
ORF19.2623	ECM22	N/A	N/A	N/A	N/A	Zn_clus (PF00172) [114,152,2.8E-6]	Putative transcription factor with zinc cluster DNA-binding motif	No	KO Failed	Yes
ORF19.2674	N/A	[SYN:1-to-1][IP:None]	[orf19.2674]-->[PFS1]	N/A	N/A	N/A	Putative transcription factor with zinc finger DNA-binding motif; possibly spurious ORF (Annotation Working Group prediction)	No	Yes	No
ORF19.274	TFC4	CLEAR_1to1	[TFC4]-->[TFC4]	[TFC4]-->[TFC4]	N/A	N/A	Predicted ORF in Assemblies 19, 20 and 21; transcriptionally activated by Mnl1p under weak acid stress	No	No	Yes
ORF19.2823	RFG1	[SYN:2-to-1][IPbh:1-to-1][Ca:Subset][Sc:Different]	[RFG1,orf19.5871]-->[SNF5]	N/A	[RFG1]-->[ROX1]	N/A	Transcriptional regulator of filamentous growth and hyphal genes; acts in Tup1p-dependent and -independent pathways; binds DNA; has HMG domain; not transcriptionally regulated by oxygen or serum; not responsible for hypoxic repression	No	No	No
ORF19.2839	CIRT4B	N/A	N/A	N/A	N/A	HTH_psq (PF05225) [12,57,2.0E-11]	Decreased transcription is observed in an azole-resistant strain that overexpresses CDR1 and CDR2	No	No	Yes
ORF19.2847	N/A	CLEAR_1to1	[orf19.2847]-->[RPC82]	[orf19.2847]-->[RPC82]	N/A	N/A	Predicted ORF in Assemblies 19, 20 and 21	No	No	Yes
ORF19.2866	N/A	N/A	N/A	N/A	N/A	HTH_psq (PF05225) [1,40,1.4E-6]	Predicted ORF in Assemblies 19, 20 and 21	No	No	No
ORF19.3088	N/A	[SYN:1-to-1][IP:None]	[orf19.3088]-->[ATC1]	N/A	N/A	N/A	Putative transcription factor with bZIP DNA-binding motif; induced upon biofilm formation; possibly transcriptionally regulated upon hyphal formation	No	Yes	No
ORF19.3200	MTLA2	N/A	N/A	N/A	N/A	N/A	Master regulator (activator) of a-type mating; has HMG domain, which is predicted to bind DNA; gene has intron; not related to S. cerevisiae MATa2; a/alpha mating type may increase virulence, provides competitive advantage	No	No	No
ORF19.3201	MTLA1	N/A	N/A	N/A	N/A	Homeobox (PF00046) [142,188,1.0E-4]	A1p and Alpha2p act together to repress white-opaque switching and mating (an opaque-specific process); homeodomain protein; gene of the MTLa (Mating Type Like) locus; a/alpha mating type may increase virulence, competitive advantage	No	No	Yes
ORF19.329	N/A	CLEAR_1to1	[orf19.329]-->[MSL5]	[orf19.329]-->[MSL5]	N/A	zf-CCHC (PF00098) [292,309,1.7E-5]	Predicted ORF in Assemblies 19, 20 and 21	No	No	No
ORF19.3294	MBF1	CLEAR_1to1	[MBF1]-->[MBF1]	[MBF1]-->[MBF1]	N/A	HTH_3 (PF01381) [86,140,2.0E-15]	Predicted ORF in Assemblies 19, 20 and 21; caspofungin repressed	No	No	Yes
ORF19.3300	ZPR1	CLEAR_1to1	[ZPR1]-->[ZPR1]	[ZPR1]-->[ZPR1]	N/A	N/A	Protein with putative zinc finger; regulated by Gcn4p; repressed in response to amino acid starvation (3-aminotriazole treatment); upregulation correlates with clinical development of fluconazole resistance	No	Yes	No
ORF19.3345	SIZ1	[SYN:1-to-2][IPbh:2-to-1][Ca:Overlap][Sc:Subset][WGD]	[SIZ1]-->[NFI1,SIZ1]	N/A	[SIZ1,orf19.1106]-->[SIZ1]	zf-MIZ (PF02891) [308,357,4.3E-12]	Protein of unknown function; transcription is negatively regulated by Rim101p	No	No	Yes
ORF19.3399	N/A	CLEAR_1to1	[orf19.3399]-->[VPS72]	[orf19.3399]-->[VPS72]	N/A	YL1 (PF05764) [14,287,1.7E-119]	Predicted ORF in Assemblies 19, 20 and 21	No	No	Yes
ORF19.3405	N/A	[SYN:14-to-1][IPbh:10-to-1][Ca:Overlap][Sc:Different]	[orf19.2748,orf19.1684,FGR17,orf19.3405,orf19.6888,orf19.5548,orf19.998,orf19.1685,orf19.5940,orf19.2315,orf19.4776,SUC1,orf19.4778,orf19.6781]-->[HMS1]	N/A	[orf19.1227,orf19.3405,orf19.7381,orf19.6888,orf19.4778,orf19.4776,orf19.5380,orf19.2077,orf19.6781,orf19.5940]-->[LYS14]	Zn_clus (PF00172) [15,53,5.1E-4]	Putative transcription factor with zinc finger DNA-binding motif; heterozygous null mutant displays sensitivity to virgineone; possibly spurious ORF (Annotation Working Group prediction)	No	Yes	Yes
ORF19.3407	N/A	CLEAR_1to1	[orf19.3407]-->[RAD18]	[orf19.3407]-->[RAD18]	N/A	zf-C3HC4 (PF00097) [29,66,5.8E-6]	Putative transcription factor with zinc finger DNA-binding motif	No	Yes	No
ORF19.3683	N/A	CLEAR_1to2_WGD	[orf19.3683]-->[SPS18,GCS1]	[orf19.3683]-->[GCS1]	N/A	ArfGap (PF01412) [8,124,2.2E-55]	Putative transcription factor with zinc finger DNA-binding motif	No	Yes	No
ORF19.3722	N/A	CLEAR_1to1	[orf19.3722]-->[FAP1]	[orf19.3722]-->[FAP1]	N/A	zf-NF-X1 (PF01422) [367,384,0.0025 + 480,499,2.3E-5 + 185,203,0.11 + 244,261,0.12]	Predicted ORF in Assemblies 19, 20 and 21	No	No	Yes
ORF19.3820	N/A	N/A	N/A	N/A	N/A	HTH_psq (PF05225) [1,40,1.4E-6]	Predicted ORF in Assemblies 19, 20 and 21; clade-associated gene expression	No	No	Yes
ORF19.3833	N/A	CLEAR_1to1	[orf19.3833]-->[TFC3]	[orf19.3833]-->[TFC3]	N/A	N/A	Putative DNA-binding transcription factor; decreased transcription is observed upon fluphenazine treatment	No	Yes	No
ORF19.3845	FGR3	N/A	N/A	N/A	N/A	zf-MIZ (PF02891) [200,241,3.9E-6]	Protein lacking an ortholog in S. cerevisiae; transposon mutation affects filamentous growth	No	No	Yes
ORF19.4062	N/A	N/A	N/A	N/A	N/A	zf-CCCH (PF00642) [17,43,5.2E-4 + 282,308,0.022]	Predicted ORF in Assemblies 19, 20 and 21	No	No	No
ORF19.4195	N/A	N/A	N/A	N/A	N/A	zf-C2H2 (PF00096) [54,77,0.032]	Predicted ORF in Assemblies 19, 20 and 21	No	No	No
ORF19.4301	N/A	CLEAR_1to1_bh	[orf19.4301]-->[SPT21]	N/A	[orf19.4301]-->[SPT21]	N/A	Predicted ORF in Assemblies 19, 20 and 21	No	No	Yes
ORF19.4326	N/A	CLEAR_1to1	[orf19.4326]-->[SNU66]	[orf19.4326]-->[SNU66]	N/A	SART-1 (PF03343) [25,662,7.1E-5]	Predicted ORF in Assemblies 19, 20 and 21	No	No	Yes
ORF19.4342	N/A	CLEAR_1to2_WGD	[orf19.4342]-->[SUT2,SUT1]	N/A	[orf19.4342]-->[SUT1]	Zn_clus (PF00172) [201,217,6.7E-6]	Predicted ORF in Assemblies 19, 20 and 21	No	No	No
ORF19.4488	N/A	[SYN:2-to-1][IPo:1-to-1][Ca:Subset][Sc:Same]	[orf19.4488,orf19.1725]-->[SWI3]	[orf19.4488]-->[SWI3]	N/A	Myb_DNA-binding (PF00249) [630,676,2.0E-6]	Predicted ORF in Assemblies 19, 20 and 21	No	No	No
ORF19.4590	N/A	[SYN:3-to-1][IPbh:2-to-1][Ca:Overlap][Sc:Different]	[orf19.3865,orf19.3148,orf19.4590]-->[RFX1]	N/A	[orf19.520,orf19.4590]-->[MTL1]	N/A	Predicted ORF in Assemblies 19, 20 and 21; regulated by Nrg1p	No	No	Yes
ORF19.4628	N/A	CLEAR_1to1	[orf19.4628]-->[MPE1]	[orf19.4628]-->[MPE1]	N/A	zf-CCHC (PF00098) [186,203,2.1E-4]	Predicted ORF in Assemblies 19, 20 and 21	No	No	No
ORF19.4725	N/A	CLEAR_1to1	[orf19.4725]-->[SWI6]	[orf19.4725]-->[SWI6]	N/A	APSES (PF02292) [151,185,7.7E-7]	Predicted ORF in Assemblies 19, 20 and 21	No	No	Yes
ORF19.4844	N/A	CLEAR_1to2_WGD	[orf19.4844]-->[AIR2,AIR1]	[orf19.4844]-->[AIR2]	N/A	zf-CCHC (PF00098) [124,141,1.2E-4]	Predicted ORF in Assemblies 19, 20 and 21	No	No	No
ORF19.487	SPT14	CLEAR_1to1	[SPT14]-->[SPT14]	[SPT14]-->[SPT14]	N/A	N/A	Putative DNA-binding transcription factor; predicted role in regulation of biogenesis of the cell wall; upregulated in biofilm	No	KO Failed	No
ORF19.4911	N/A	N/A	N/A	N/A	N/A	zf-BED (PF02892) [117,163,1.1E-6]	Predicted ORF in Assemblies 19, 20 and 21	No	No	Yes
ORF19.513	N/A	[SYN:2-to-1][IPbh:2-to-1][Ca:Same][Sc:Same]	[NDT80,orf19.513]-->[NDT80]	N/A	[NDT80,orf19.513]-->[NDT80]	NDT80_PhoG (PF05224) [86,292,1.6E-54]	Predicted ORF in Assemblies 19, 20 and 21	No	No	Yes
ORF19.519	N/A	CLEAR_1to1_bh	[orf19.519]-->[RRN10]	N/A	[orf19.519]-->[RRN10]	UAF_Rrn10 (PF05234) [85,157,1.1E-6]	Predicted ORF in Assemblies 19, 20 and 21	No	No	Yes
ORF19.5210	N/A	CLEAR_1to1_bh	[orf19.5210]-->[XBP1]	N/A	[orf19.5210]-->[XBP1]	N/A	Predicted ORF in Assemblies 19, 20 and 21	No	No	Yes
ORF19.5241	SNT1	CLEAR_1to1_bh	[SNT1]-->[SNT1]	N/A	[SNT1]-->[SNT1]	Myb_DNA-binding (PF00249) [932,977,1.5E-6 + 681,727,1.5E-9]	Protein similar to S. cerevisiae Snt1p, which is an NAD-independent histone deacetylase; not essential for viability; transposon mutation affects filamentous growth	No	No	Yes
ORF19.53	N/A	N/A	N/A	N/A	N/A	zf-CCCH (PF00642) [288,313,0.0062 + 11,37,0.0012]	Predicted ORF in Assemblies 19, 20 and 21	No	No	No
ORF19.5312	N/A	[SYN:2-to-2][IPbh:2-to-1][Ca:Same][Sc:Subset]	[MET28,orf19.5312]-->[MET28,MET4]	N/A	[MET28,orf19.5312]-->[MET4]	bZIP_2 (PF07716) [301,354,8.4E-10]	Predicted ORF in Assemblies 19, 20 and 21	No	No	Yes
ORF19.5334	N/A	CLEAR_1to2_WGD	[orf19.5334]-->[TIS11,CTH1]	N/A	[orf19.5334]-->[TIS11]	zf-CCCH (PF00642) [177,203,1.9E-7 + 139,165,6.0E-12]	Predicted ORF in Assemblies 19, 20 and 21; transcription regulated upon yeast-hyphal switch	No	No	No
ORF19.567	TFB3	CLEAR_1to1	[TFB3]-->[TFB3]	[TFB3]-->[TFB3]	N/A	N/A	Putative transcription factor with C3HC4 zinc finger DNA-binding motif; transcription is positively regulated by Tbf1p	No	KO Failed	No
ORF19.5722	N/A	CLEAR_1to2_WGD	[orf19.5722]-->[YDR026C,REB1]	N/A	[orf19.5722]-->[YDR026C]	Myb_DNA-binding (PF00249) [431,475,5.1E-12 + 483,533,1.8E-4]	Predicted ORF in Assemblies 19, 20 and 21	No	No	No
ORF19.5953	N/A	CLEAR_1to1	[orf19.5953]-->[SFP1]	[orf19.5953]-->[SFP1]	N/A	zf-C2H2 (PF00096) [421,445,0.011 + 360,385,1.2E-4]	Predicted ORF in Assemblies 19, 20 and 21	No	No	Yes
ORF19.6193	TAF145	CLEAR_1to1	[TAF145]-->[TAF1]	[TAF145]-->[TAF1]	N/A	N/A	Protein likely to be essential for growth, based on an insertional mutagenesis strategy; similar to S. cerevisiae Taf145p, which is a component of RNA polymerase II transcription factor TFIID; flucytosine repressed	No	KO Failed	No
ORF19.6407	N/A	CLEAR_1to1	[orf19.6407]-->[REH1]	[orf19.6407]-->[REH1]	N/A	zf-C2H2 (PF00096) [15,39,0.014]	Predicted ORF in Assemblies 19, 20 and 21	No	No	Yes
ORF19.6626	N/A	N/A	N/A	N/A	N/A	N/A	Predicted ORF in Assemblies 19, 20 and 21; possibly transcriptionally regulated upon hyphal formation	No	No	Yes
ORF19.6713	N/A	[SYN:6-to-2][IPbh:15-to-1][Ca:Overlap][Sc:Different][WGD]	[orf19.6713,orf19.2612,orf19.6309,STP4,orf19.5105,STP3]-->[STP3,STP4]	N/A	[orf19.1684,orf19.6713,orf19.4622,DEF1,orf19.4643,orf19.3475,RBF1,orf19.5933,orf19.510,AAF1,orf19.1368,orf19.3772,orf19.1806,orf19.5020,HAL9]-->[DEF1]	zf-C2H2 (PF00096) [186,212,6.2E-4]	Predicted ORF in Assemblies 19, 20 and 21	No	No	Yes
ORF19.684	N/A	[SYN:2-to-1][IPo:1-to-1][Ca:Subset][Sc:Same]	[orf19.5213,orf19.684]-->[PCF11]	[orf19.684]-->[PCF11]	N/A	N/A	Putative transcription factor with zinc finger DNA-binding motif	No	KO Failed	No
ORF19.6845	N/A	N/A	N/A	N/A	N/A	N/A	Putative transcription factor with bZIP DNA-binding motif	No	Yes	No
ORF19.6850	N/A	CLEAR_1to1	[orf19.6850]-->[RMD5]	[orf19.6850]-->[RMD5]	N/A	N/A	Putative transcription factor with C3HC4 zinc finger DNA-binding motif; not essential for viability	No	Yes	No
ORF19.6881	YTH1	CLEAR_1to1	[YTH1]-->[YTH1]	[YTH1]-->[YTH1]	N/A	zf-CCCH (PF00642) [94,120,0.0021 + 123,148,0.015 + 149,172,0.014 + 33,62,0.29 + 66,91,3.0E-4]	Protein described as an mRNA cleavage and polyadenylation specificity factor; transcription is regulated upon yeast-hyphal switch; decreased expression in hyphae compared to yeast-form cells; fluconazole or flucytosine induced	No	No	No
ORF19.7046	MET28	[SYN:2-to-2][IPbh:2-to-1][Ca:Same][Sc:Subset]	[MET28,orf19.5312]-->[MET28,MET4]	N/A	[MET28,orf19.5312]-->[MET4]	bZIP_2 (PF07716) [89,142,7.2E-11]	Protein induced during the mating process	No	No	Yes
ORF19.7098	N/A	CLEAR_1to1	[orf19.7098]-->[YKL070W]	[orf19.7098]-->[YKL070W]	N/A	FMN_bind_2 (PF04299) [1,171,1.7E-48]	Predicted ORF in Assemblies 19, 20 and 21; repressed by nitric oxide	No	No	Yes
ORF19.718	N/A	CLEAR_1to1_bh	[orf19.718]-->[RRN11]	N/A	[orf19.718]-->[RRN11]	N/A	Putative RNA polymerase I subunit	No	KO Failed	No
ORF19.7234	N/A	CLEAR_1to1	[orf19.7234]-->[RSC8]	[orf19.7234]-->[RSC8]	N/A	Myb_DNA-binding (PF00249) [310,373,4.8E-6]	Predicted ORF in Assemblies 19, 20 and 21	No	No	No
ORF19.7301	N/A	N/A	N/A	N/A	N/A	HTH_psq (PF05225) [72,117,2.7E-7]	Predicted ORF in Assemblies 19, 20 and 21	No	No	Yes
ORF19.7385	N/A	CLEAR_1to1_bh	[orf19.7385]-->[LEE1]	N/A	[orf19.7385]-->[LEE1]	zf-CCCH (PF00642) [142,167,0.0039 + 111,136,4.2E-5]	Predicted ORF in Assemblies 19, 20 and 21	No	No	No
ORF19.7397	N/A	[SYN:None][IPo:1-to-1]	N/A	[orf19.7397]-->[YPR022C]	N/A	zf-C2H2 (PF00096) [45,67,7.4E-6]	Predicted ORF in Assemblies 19, 20 and 21	No	No	Yes
ORF19.7413	N/A	CLEAR_1to1_bh	[orf19.7413]-->[MMS21]	N/A	[orf19.7413]-->[MMS21]	zf-MIZ (PF02891) [191,238,0.0014]	Predicted ORF in Assemblies 19, 20 and 21	No	No	No
ORF19.7492	SWC4	CLEAR_1to1	[SWC4]-->[SWC4]	[SWC4]-->[SWC4]	N/A	Myb_DNA-binding (PF00249) [304,351,0.0027]	Subunit of the NuA4 histone acetyltransferase complex	No	No	No
ORF19.7521	N/A	N/A	N/A	N/A	N/A	NDT80_PhoG (PF05224) [326,529,2.3E-33]	Predicted ORF in Assemblies 19, 20 and 21	No	No	Yes
ORF19.798	TAF14	CLEAR_1to2_WGD	[TAF14]-->[TAF14,SAS5]	[TAF14]-->[TAF14]	N/A	N/A	Putative DNA-binding transcription factor; putative TFIIF subunit; macrophage-induced protein	No	Yes	No
ORF19.801	TBF1	[SYN:2-to-1][IPbh:1-to-1][Ca:Subset][Sc:Same]	[orf19.4768,TBF1]-->[TBF1]	N/A	[TBF1]-->[TBF1]	Myb_DNA-binding (PF00249) [652,699,1.3E-7]	Essential transcriptional activator that binds to a conserved sequence at ribosomal protein genes and the rDNA locus; acts with Cbf1p at a subset of promoters; biological role is analogous to that of S. cerevisiae Rap1p, not to S.c. Tbf1p	No	No	No
ORF19.889	THI20	[SYN:1-to-3][IPo:1-to-1][Ca:Same][Sc:Subset]	[THI20]-->[THI21,THI20,THI22]	[THI20]-->[THI20]	N/A	N/A	Putative phosphomethylpyrimidine kinase; also described as a putative transcription factor with TENA DNA-binding motif; fungal-specific (no human or murine homolog)	No	Yes	No
ORF19.976	BRE1	CLEAR_1to1	[BRE1]-->[BRE1]	[BRE1]-->[BRE1]	N/A	zf-C3HC4 (PF00097) [629,667,4.9E-4]	Putative transcription factor with C3HC4 zinc finger DNA-binding motif; similar to S. cerevisiae Bre1p; transposon mutation affects filamentous growth	No	KO Failed	No
ORF19.1358	GCN4	CLEAR_1to1_bh	[GCN4]-->[GCN4]	N/A	[GCN4]-->[GCN4]	bZIP_1 (PF00170) [261,315,2.1E-12]	Transcriptional activator of general amino acid control response; required for Efg1p-dependent pseudohyphal filament induction by amino acid starvation but not by serum; upregulated in the presence of human whole blood or PMN cells	KO Failed (Techinical Issue)	Yes	Yes
ORF19.2280	N/A	[SYN:3-to-1][IPbh:3-to-1][Ca:Overlap][Sc:Different]	[orf19.2280,RBF1,orf19.1897]-->[YER184C]	N/A	[FCR1,orf19.2280,orf19.2808]-->[CAT8]	Zn_clus (PF00172) [16,54,3.4E-11]|Fungal_trans (PF04082) [419,519,5.2E-9]	Putative transcription factor with zinc cluster DNA-binding motif	KO Failed (Techinical Issue)	Yes	Yes
ORF19.2423	N/A	CLEAR_1to1	[orf19.2423]-->[YBR239C]	[orf19.2423]-->[YBR239C]	N/A	Zn_clus (PF00172) [32,72,5.9E-8]	Putative DNA-binding transcription factor; has zinc cluster domain; transposon mutation affects filamentous growth	KO Failed (Techinical Issue)	No	No
ORF19.5501	YAF9	CLEAR_1to1	[YAF9]-->[YAF9]	[YAF9]-->[YAF9]	N/A	N/A	Subunit of the NuA4 histone acetyltransferase complex; transcription is regulated by Mig1p	KO Failed (Techinical Issue)	No	No
ORF19.6203	N/A	CLEAR_1to1	[orf19.6203]-->[PUT3]	[orf19.6203]-->[PUT3]	N/A	Zn_clus (PF00172) [66,103,1.8E-7]|Fungal_trans (PF04082) [472,566,2.6E-19]	Predicted zinc-finger protein of unknown function; has similarity to S. cerevisiae Put3p, which is a transcription factor involved in the regulation of proline utilization genes	KO Failed (Techinical Issue)	No	Yes
ORF19.1604	N/A	N/A	N/A	N/A	N/A	N/A	Predicted ORF in Assemblies 19, 20 and 21; Gal4p-like DNA-binding domain	KO Failed	No	No
ORF19.1759	PHO23	CLEAR_1to1	[PHO23]-->[PHO23]	[PHO23]-->[PHO23]	N/A	N/A	Protein not essential for viability; similar to S. cerevisiae Pho23p, which is a probable component of the Rpd3 histone deacetylase complex	KO Failed	No	No
ORF19.2077	N/A	[SYN:2-to-2][IPbh:10-to-1][Ca:Overlap][Sc:Different][WGD]	[orf19.2077,UPC2]-->[ECM22,UPC2]	N/A	[orf19.1227,orf19.3405,orf19.7381,orf19.6888,orf19.4778,orf19.4776,orf19.5380,orf19.2077,orf19.6781,orf19.5940]-->[LYS14]	Zn_clus (PF00172) [26,65,3.5E-10]	Putative transcription factor with zinc cluster DNA-binding motif; hypersensitive to toxic ergosterol analog ECC69 and/or ECC1384	KO Failed	KO Failed	Yes
ORF19.2236	N/A	[SYN:None][IPo:1-to-1]	N/A	[orf19.2236]-->[FHL1]	N/A	Fork_head (PF00250) [659,748,2.9E-7]	Protein with forkhead domain; similar to Fhl1p	KO Failed	No	Yes
ORF19.2736	N/A	[SYN:2-to-1][IPo:1-to-1][Ca:Subset][Sc:Same]	[orf19.2736,USO6]-->[BUR6]	[orf19.2736]-->[BUR6]	N/A	CBFD_NFYB_HMF (PF00808) [61,125,4.4E-12]	Predicted ORF in Assemblies 19, 20 and 21; flucytosine induced	KO Failed	No	No
ORF19.2752	ADR1	[SYN:1-to-1][IPo:1-to-1][Ca:Same][Sc:Different]	[ADR1]-->[YGR067C]	[ADR1]-->[ADR1]	N/A	zf-C2H2 (PF00096) [117,139,3.3E-6 + 145,168,6.0E-5]	Putative transcription factor with zinc finger DNA-binding motif; similar to S. cerevisiae Adr1p, which is a transcription factor involved in peroxisome function; transposon mutation affects filamentous growth	KO Failed	KO Failed	Yes
ORF19.2876	CBF1	CLEAR_1to1	[CBF1]-->[CBF1]	[CBF1]-->[CBF1]	N/A	HLH (PF00010) [153,201,2.8E-15]	Transcription factor that binds to a conserved sequence at ribosomal protein genes and the rDNA locus, with Tbf1p; also regulates sulfur starvation-response and other genes; binds centromeres and has a role in centromere maintenance	KO Failed	No	Yes
ORF19.4125	N/A	CLEAR_1to1	[orf19.4125]-->[PZF1]	[orf19.4125]-->[PZF1]	N/A	zf-C2H2 (PF00096) [197,219,5.6E-4 + 85,107,2.6E-4 + 55,79,9.4E-7 + 140,162,3.0E-5 + 25,49,3.2E-7 + 111,136,0.0034 + 169,194,0.0012 + 345,369,4.6E-5]	Putative transcription factor with zinc finger DNA-binding motif	KO Failed	Yes	Yes
ORF19.4433	CPH1	CLEAR_1to1_bh	[CPH1]-->[STE12]	N/A	[CPH1]-->[STE12]	STE (PF02200) [44,154,7.3E-84]	Transcription factor required for mating and hyphal growth on solid media; with Efg1p required for host cytokine response; in filamentation pathway with Ess1p and Czf1p; regulates genes of galactose metabolism	KO Failed	Yes	No
ORF19.4775	CTA8	CLEAR_1to1_bh	[CTA8]-->[HSF1]	N/A	[CTA8]-->[HSF1]	HSF_DNA-bind (PF00447) [278,484,6.5E-64]	Protein that activates transcription in 1-hybrid assay in S. cerevisiae; transcriptionally activated by Mnl1p under weak acid stress	KO Failed	No	Yes
ORF19.4799	N/A	CLEAR_1to1_bh	[orf19.4799]-->[CEF1]	N/A	[orf19.4799]-->[CEF1]	Myb_DNA-binding (PF00249) [61,105,1.2E-12 + 9,55,1.0E-9]	Predicted ORF in Assemblies 19, 20 and 21	KO Failed	No	Yes
ORF19.5389	FKH2	CLEAR_1to2_WGD	[FKH2]-->[FKH2,FKH1]	[FKH2]-->[FKH2]	N/A	Fork_head (PF00250) [252,351,1.5E-60]	Forkhead transcription factor; morphogenesis regulator; required for wild-type hyphal transcription, cell separation, and for virulence in cell culture; mutant lacks true hyphae, is constitutively pseudohyphal; upregulated in RHE model	KO Failed	No	Yes
ORF19.5825	N/A	CLEAR_1to1	[orf19.5825]-->[NCB2]	[orf19.5825]-->[NCB2]	N/A	CBFD_NFYB_HMF (PF00808) [12,77,2.4E-16]	Predicted ORF in Assemblies 19, 20 and 21	KO Failed	No	No
ORF19.7025	MCM1	[SYN:1-to-1][IPbh:3-to-1][Ca:Overlap][Sc:Same]	[MCM1]-->[MCM1]	N/A	[MCM1,orf19.4649,orf19.952]-->[MCM1]	SRF-TF (PF00319) [66,116,6.6E-26]	Transcription factor; regulator of hyphal growth; may act with Wor1p; canonical and non-canonical binding sites; MADS domain DNA-binding motif; similar to S. cerevisiae Mcm1p; greater expression in white than opaque cells; intron in 5'-UTR	KO Failed	Yes	Yes

## Sheet: DBD PFAM TF Domains
PFAM ID	DOMAIN	DESCRIPTION
PF00010	HLH	Helix-loop-helix DNA-binding domain
PF00046	Homeobox	Homeobox domain
PF00096	zf-C2H2	Zinc finger, C2H2 type
PF00098	(zf-CCHC)	Not Included in DBD List
PF00105	zf-C4	Zinc finger, C4 type (two domains)
PF00126	HTH_1	Bacterial regulatory helix-turn-helix protein, lysR family
PF00157	Pou	Pou domain - N-terminal to homeobox domain
PF00165	HTH_AraC	Bacterial regulatory helix-turn-helix proteins, AraC family
PF00170	bZIP_1	bZIP transcription factor
PF00172	(Zn_Clus)	Not Included in DBD List
PF00178	Ets	Ets-domain
PF00196	GerE	Bacterial regulatory proteins, luxR family
PF00249	(Myb_DNA_Binding)	Not Included in DBD List
PF00250	Fork_head	Fork head domain
PF00292	PAX	'Paired box' domain
PF00313	CSD	'Cold-shock' DNA-binding domain
PF00319	SRF-TF	SRF-type transcription factor (DNA-binding and dimerisation domain)
PF00320	GATA	GATA zinc finger
PF00325	Crp	Bacterial regulatory proteins, crp family
PF00356	LacI	Bacterial regulatory proteins, lacI family
PF00376	MerR	MerR family regulatory protein
PF00392	GntR	Bacterial regulatory proteins, gntR family
PF00447	HSF_DNA-bind	HSF-type DNA-binding
PF00486	Trans_reg_C	Transcriptional regulatory protein, C terminal
PF00554	RHD	Rel homology domain (RHD)
PF00605	IRF	Interferon regulatory factor transcription factor
PF00642	(zf-CCCH)	Not Included in DBD List
PF00649	Copper-fist	Copper fist DNA binding domain
PF00751	DM	DM DNA binding domain
PF00808	(CBFD_NFYB_HMF)	Not Included in DBD List
PF00847	AP2	AP2 domain
PF00853	Runt	Runt domain
PF00870	P53	P53 DNA-binding domain
PF00907	T-box	T-box
PF01022	HTH_5	Bacterial regulatory protein, arsR family
PF01047	MarR	MarR family
PF01056	Myc_N	Myc amino-terminal region
PF01167	Tub	Tub family
PF01285	TEA	TEA/ATTS domain family
PF01316	Arg_repressor	Arginine repressor, DNA binding domain
PF01325	Fe_dep_repress	Iron dependent repressor, N-terminal DNA binding domain
PF01340	MetJ	Met Apo-repressor, MetJ
PF01342	SAND	SAND domain
PF01371	Trp_repressor	Trp repressor protein
PF01381	HTH_3	Helix-turn-helix
PF01418	HTH_6	Helix-turn-helix domain, rpiR family
PF01422	zf-NF-X1	NF-X1 type zinc finger
PF01475	FUR	Ferric uptake regulator family
PF01530	zf-C2HC	Zinc finger, C2HC type
PF01586	Basic	Myogenic Basic domain
PF01638	DUF24	HxlR-like helix-turn-helix
PF01726	LexA_DNA_bind	LexA DNA binding domain
PF01754	zf-A20	A20-like zinc finger
PF01978	TrmB	Sugar-specific transcriptional regulator TrmB
PF02045	CBFB_NFYA	CCAAT-binding transcription factor (CBF-B/NF-YA) subunit B
PF02082	Rrf2	Transcriptional regulator
PF02135	zf-TAZ	TAZ zinc finger
PF02200	(STE)	Not Included in DBD List
PF02232	Alpha_TIF	Alpha trans-inducing protein (Alpha-TIF)
PF02236	Viral_DNA_bi	Viral DNA-binding protein, all alpha domain
PF02257	RFX_DNA_binding	RFX DNA-binding domain
PF02292	APSES	APSES domain
PF02319	E2F_TDP	E2F/DP family winged-helix DNA-binding domain
PF02362	B3	B3 DNA binding domain
PF02376	CUT	CUT domain
PF02456	Adeno_IVa2	Adenovirus IVa2 protein
PF02467	Whib	Transcription factor WhiB
PF02701	zf-Dof	Dof domain, zinc finger
PF02703	Adeno_E1A	Early E1A protein
PF02791	DDT	DDT domain
PF02864	STAT_bind	STAT protein, DNA binding domain
PF02891	zf-MIZ	MIZ zinc finger
PF02892	zf-BED	BED zinc finger
PF02928	zf-C5HC2	C5HC2 zinc finger
PF02944	BESS	BESS motif
PF02954	HTH_8	Bacterial regulatory protein, Fis family
PF03041	Baculo_LEF-2	lef-2
PF03106	WRKY	WRKY DNA -binding domain
PF03110	SBP	SBP domain
PF03131	bZIP_Maf	bZIP Maf transcription factor
PF03299	TF_AP-2	Transcription factor AP-2
PF03333	PapB	Adhesin biosynthesis transcription regulatory protein
PF03343	SART-1	SART-1 family
PF03551	PadR	Transcriptional regulator PadR-like family
PF03584	Herpes_ICP4_N	Herpesvirus ICP4-like protein N-terminal region
PF03615	GCM	GCM motif protein
PF03634	TCP	TCP family transcription factor
PF03749	SfsA	Sugar fermentation stimulation protein
PF03859	CG-1	CG-1 domain
PF03869	Arc	Arc-like DNA binding domain
PF04024	PspC	PspC domain
PF04054	Not1	CCR4-Not complex component, Not1
PF04082	(Fungal_Trans)	Not Included in DBD List
PF04247	SirB	Invasion gene expression up-regulator, SirB
PF04299	FMN_bind_2	Putative FMN-binding domain
PF04353	Rsd_AlgQ	Regulator of RNA polymerase sigma(70) subunit, Rsd/AlgQ
PF04383	KilA-N	KilA-N domain
PF04397	LytTR	LytTr DNA-binding domain
PF04441	Pox_VERT_large	Poxvirus early transcription factor (VETF), large subunit
PF04516	CP2	CP2 transcription factor
PF04606	Ogr_Delta	Phage transcriptional activator, Ogr/Delta
PF04689	S1FA	DNA binding protein S1FA
PF04690	YABBY	YABBY protein
PF04745	Pox_A8	VITF-3 subunit protein
PF04761	Phage_Treg	Lactococcus bacteriophage putative transcription regulator
PF04769	MAT_Alpha1	Mating-type protein MAT alpha 1
PF04838	Baculo_LEF5	Baculoviridae late expression factor 5
PF04873	EIN3	Ethylene insensitive 3
PF04947	Pox_VLTF3	Poxvirus Late Transcription Factor VLTF3 like
PF04967	HTH_10	HTH DNA binding domain
PF05043	Mga	Mga helix-turn-helix domain
PF05044	Prox1	Homeobox prospero-like protein (PROX1)
PF05110	AF-4	AF-4 proto-oncoprotein
PF05224	NDT80_PhoG	NDT80 / PhoG like DNA-binding family
PF05225	HTH_psq	helix-turn-helix, Psq domain
PF05234	UAF_Rrn10	UAF complex subunit Rrn10
PF05247	FlhD	Flagellar transcriptional activator (FlhD)
PF05280	FlhC	Flagellar transcriptional activator (FlhC)
PF05290	Baculo_IE-1	Baculovirus immediate-early protein (IE-0)
PF05311	Baculo_PP31	Baculovirus 33KDa late protein (PP31)
PF05321	HHA	Haemolysin expression modulating protein
PF05443	ROS_MUCR	ROS/MUCR transcriptional regulator protein
PF05459	Herpes_UL69	Herpesvirus transcriptional regulator family
PF05464	Phi-29_GP4	Phi-29-like late genes activator (early protein GP4)
PF05718	Pox_int_trans	Poxvirus intermediate transcription factor
PF05764	YL1	YL1 nuclear protein
PF05848	CtsR	Firmicute transcriptional repressor of class III stress genes (CtsR)
PF06018	CodY	CodY GAF-like domain
PF06054	CoiA	Competence protein CoiA-like family
PF06069	PerC	PerC transcriptional activator
PF06116	RinB	Transcriptional activator RinB
PF06200	Zim	ZIM motif
PF06320	GCN5L1	GCN5-like protein 1 (GCN5L1)
PF06338	ComK	ComK protein
PF06573	Churchill	Churchill protein
PF06719	AraC_N	AraC-type transcriptional regulator N-terminus
PF06818	Fez1	Fez1
PF06839	zf-GRF	GRF zinc finger
PF06943	zf-LSD1	LSD1 zinc finger
PF07093	SGT1	SGT1 protein
PF07417	Crl	Transcriptional regulator Crl
PF07704	PSK_trans_fac	Rv0623-like transcription factor
PF07716	bZIP_2	Basic region leucine zipper
PF07750	GcrA	GcrA cell cycle regulator
PF07764	Omega_Repress	Omega Transcriptional Repressor
PF07879	PHB_acc_N	PHB/PHA accumulation regulator DNA-binding domain
PF07975	C1_4	TFIIH C1-like domain
PF08220	HTH_DeoR	DeoR-like helix-turn-helix domain
PF08222	HTH_CodY	CodY helix-turn-helix domain
PF08270	PRD_Mga	M protein trans-acting positive regulator (MGA) PRD domain
PF08279	HTH_11	HTH domain
PF08280	HTH_Mga	M protein trans-acting positive regulator (MGA) HTH domain
PF08299	Bac_DnaA_C	Bacterial dnaA protein helix-turn-helix domain
PF08731	(AFT)	Not Included in DBD List
PF09197	(Rap1-DNA-Bind)	Not Included in DBD List
