# Supplementary material for: A Phenotypic Profile of the Candida albicans Regulatory Network
Source: PLoS Genet. 2009 Dec 24;5(12):e1000783. doi: 10.1371/journal.pgen.1000783 (PMC2790342; doi:10.1371/journal.pgen.1000783)
Supplement: Dataset S2 — Candida albicans phenotype data from primary and supplemental screens. (0.89 MB XLS) [file pgen.1000783.s007.xls]

## Sheet: PHENO - Legend
OVERVIEW
Guide to Rows
	[ROW#1] Screen: Indicates whether the score is derived from the primary screen or one of the subsequent follow-up screens. The screen types are summarized below. See the mouse-over tooltips in the viewing software for additional details.
		PRIMARY	The primary phenotyping screen, containing the bulk of the data utilized in this study.
		INVASION	A more extensive follow-up of invasive growth phenotypes, as assayed by washing plates and testing for retention of cells.
		METAL	A more extensive follow-up of Copper-toxicity phenotypes and chelator sensitivities.
		TOR	Testing of two compounds targeting the TOR pathway: Caffeine and Rapamycin. The primary goal was to verify Caffeine phenotypes from the primary screen and demonstrate that Caffeine and Rapamycin phenotypes are highly correlated.
		CHROM	An assay of color phenotypes on CHROMagar medium using strains plated directly from the frozen stock.
		FLUC.	Verification of Fluconazole phenotypes from the primary screen.
		5-FC	Verification of 5-Fluorocytosine phenotypes from the primary screen.
	[ROW#2] Base Medium: Indicates the base composition of the medium used in the indicated assay. The 'primary' medium for each base is marked by an asterisk (used for assignment of [X] growth score). See the materials and methods and mouse-over tooltips in the viewing software for additional details.
		YEPD	Rich medium (Yeast extract, Peptone, Dextrose)
		SD	Synthetic defined medium
		MM	Minimal medium (specially formulated for this study… primary difference from SD medium is lack of all vitamin supplements except biotin)
		LEE	Lee's synthetic medium with Mannitol (medium commonly used in C. albicans studies to stimulate hyphal growth). Phloxine plate contains Dextrose instead of Mannitol.
		SPIDER	Spider medium (medium commonly used in C. albicans studies to stimulate hyphal growth)
		N/A	Other media (e.g. CHROMagar, Blood Agar)
	[ROW#3] Growth Temperature: Indicates the incubation temperature of the plate (in celcius). The majority of the assays were conducted at 30C. Elevated temperature was primarily used to enhance colony morphology phenotypes.
	[ROW#4] Scoring Type: Indicates the phenotype aspect described by the score in the column below. More details on scoring can be found in the materials and methods and in the scoring legend provided below.
		G	Growth relative to wild-type
		M	Morphology relative to wild-type
		I	Invasiveness relative to wild-type (i.e. retention on plate after washing)
		C	Darkness of coloration relative to wild-type (used for CHROMagar medium)
	[ROW#5] Phenotype Condition: A description of the phenotype condition. The background color reflects the base medium type. A small number of conditions names use grey text; these were considered uninformative but are included for completeness.
	[ROW#6+] Phenotype Scores: See below
Guide to Scoring
	Consult the supplemental materials and methods for details on score calculation. Here we provide a legend of the scores (-4 to +3) and flags (bracketed letters) used in the table.
		3	Strong enhancement
		2	Moderate enhancement
		1	Marginal enhancement*
		0	Resembles wild-type
		-1	Marginal reduction*
		-2	Moderate reduction
		-3	Strong reduction
		-4	Severe reduction**
		N/A	Not tested
		[X]	Uninterpretable due to reduced growth on base medium
		[I]	Inconsistent results
		[S]	Only a single isolate was tested***
		[P]	Only have data for a single isolate on at least one of the photographed days
		[U]	Unusual morphology that defied simple enhancement/reduction classification
	The scoring terms enhancement and reduction have different meanings depending on the scoring type, referring to either growth, colony fuzziness and peripheral filamentation, extent of invasiveness, or darkness of coloration relative to wild-type.
	*A marginal phenotype should be considered highly questionable.
	**A score of -4 was only issued when the strain exhibited no growth and the wild-type strain exhibited at least mild growth.
	***Note that for the [S] flags were removed from the 'FLUC', 'TOR, and '5-FC' follow-up studies, as the majority of these conditions were only tested with a single isolate to verify previously identified phenotypes.
Guide to Annotation Columns
	The methodology and nomenclature behind the S. cerevisiae orthology calls is explained in detail in the Supplemental Methods.
	The methodology used to obtain the binding domain data is described in Data Set S1.
	[COL#1] Feature Name: The unique identifier ('ORF19' number from CGD) of the deleted gene.
	[COL#2] Gene Name: The 'Standard Name' from CGD, when available.
	[COL#3] Phenotype Commentary: A summary of the observed phenotypes.
	[COL#4] Strain Omitted From Analysis?: Identifies TRKOs that were not included in the phenotypic analysis because of either inconsistent results or the lack of multiple isolates.
	[COL#4] Ortholog Summary: S. cerevisiae orthology calls merging SYNERGY and INPARANOID data. In some cases the call was amended with hand annotation.
	[COL#6] Orthologs [Ca]-->[Sc] (Synergy): Summary of SYNERGY orthology calls.
	[COL#7] Orthologs [Ca]-->[Sc] (InParanoid): Summary of INPARANOID orthology calls obtained from CGD.
	[COL#8] Best Hits [Ca]-->[Sc] (CGD): Summary of 'Best Hit' calls obtained from CGD.
	[COL#9] S. cerevisiae Ohnologs (WGD pairs): List of any gene pairs resulting from the Saccharomyces branch whole genome duplication event that may be orthologous to the C. albicans TR.
	[COL#10] Binding Domain?: List of all putative PFAM binding domains in format "Domain Name (PFAM Accession #) [Start amino acid #, End amino acid #, P-value]".
	[COL#11] Stress Phenotype?: Indicates whether the TRKO exhibits a phenotype on any condition in the Stress category.
	[COL#12] Morphology Phenotype?: Indicates whether the TRKO exhibits a phenotype on any condition in the Morphology category.
	[COL#13] Nutrient/Base Medium Phenotype?: Indicates whether the TRKO exhibits a phenotype on any condition in the Nutrient/Base Medium categories.
References from Phenotype Commentary

## Sheet: PHENO - Summary
Feature Name	Strain Omitted From Analysis?	Gene Name	Phenotype Commentary
ORF19.1032	NO	SKO1	ΔΔsko1 mutants exhibited weak resistance to Calcofluor White and strong sensitivity to Copper.
ORF19.1035	NO	WAR1	ΔΔwar1 mutants exhibited no clear phenotypes, but may have been slightly sensitive to Fenpropimorph.
ORF19.1069	NO	RPN4	ΔΔrpn4 mutants exhibited reduced growth relative to wild-type on most media.
ORF19.1150	YES (Single isolate)	N/A	Testing of a single ΔΔorf19.1150 isolate revealed no clear phenotypes.
ORF19.1168	NO	N/A	ΔΔorf19.1168 mutants exhibited weak sensitivity to Caffeine, Fenpropimorph, Fluphenazine, and strong sensitivity to 5-Fluorocytosine. In addition, mutants exhibited enhanced colony wrinkling on Blood Agar medium (37˚C) and Spider medium (particularly at 30˚C). Follow-up morphological testing of single-cell-derived colonies revealed that ΔΔorf19.1168 mutants grown on Spider medium at 30˚C exhibit …
ORF19.1187	NO	CPH2	ΔΔcph2 mutants exhibited strong resistance to Copper and reduced colony wrinkling on YEPD and YEPD+Serum media. A subtle invasive growth defect was detected in the primary screen. A more refined follow-up test of invasive growth revealed reduced invasion of both SD (37˚C) and YEPD media (30˚C and 37˚C).
ORF19.1227	YES (Single isolate)	N/A	Testing of a single ΔΔorf19.1227 isolate revealed no clear phenotypes.
ORF19.1228	NO	HAP2	ΔΔhap2 mutants grew poorly on a broad spectrum of media, including SD, Lee's, Spider and YEP, but notably not including YEPD. The mutants were also strongly resistant to Copper, strongly sensitive to pH10.5, weakly resistant to Calcofluor White and Caffeine, and weakly sensitive to Menadione. Sensitivity to the chelator BPS was also observed upon follow-up testing using YEPD base media. (This phe…
ORF19.1253	NO	N/A	ΔΔorf19.1253 mutants were the only strains tested that could not grow in the absence of added Phosphate. In addition, these mutants grew very poorly on YEPD medium and Blood Agar medium and exhibited weak reduction in growth on Spider medium, Lee's medium at pH6.8 (but not pH4.5), and medium containing GABA as a nitrogen source. ΔΔorf19.1253 were resistant to Copper (added to YEPD medium), sugges…
ORF19.1255	YES (Single isolate)	N/A	Testing of a single ΔΔorf19.1255 isolate revealed no clear phenotypes.
ORF19.1274	NO	N/A	No Phenotype
ORF19.1275	NO	GAT1	ΔΔgat1 mutants exhibited a weak resistance to Caffeine and a marginal resistance to low pH. Note that while we did not detect any nitrogen-source utilization defects, Limjindaporn et al.[1] observed such defects in ΔΔgat1 mutants utilizing a more sensitive liquid medium assay.
ORF19.1496	NO	N/A	No Phenotype
ORF19.1497	YES (Inconsistent)	N/A	Phenotypic testing was uninterpretable due to substantial differences between knockout isolates.
ORF19.1499	NO	CTF1	No Phenotype
ORF19.1543	YES (Inconsistent)	OPI1	Phenotypic testing was uninterpretable due to substantial differences between knockout isolates.
ORF19.1577	YES (Inconsistent)	N/A	Phenotypic testing was uninterpretable due to substantial differences between knockout isolates.
ORF19.1623	NO	CAP1	ΔΔcap1 mutants exhibited strong sensitivity to 5-Fluorocytosine, Menadione, and H2O2, supporting previous characterization of CAP1 as critical for oxidative stress response. It is unclear whether 5-FC generates reactive oxygen species, but it is noteworthy that (A) many of the Menadione-sensitive deletion strains were also sensitive to 5-FC, and (B) expression profiling of the response of C. albi…
ORF19.166	YES (Inconsistent)	N/A	Phenotypic testing was uninterpretable due to substantial differences between knockout isolates. Coste et al. [3] identified ASG1 as essential for growth on non-fermentative carbon sources. We noted that ΔΔasg1 knockouts were white on copper plates, a trait shared by other respiration-impaired strains (e.g. ΔΔhap2).
ORF19.1685	NO	N/A	ΔΔorf19.1685 mutants exhibited impaired growth on Lee's medium and reduced colony wrinkling on Spider medium. Follow-up phenotyping revealed that these mutants are defective in the utilization of mannitol as a carbon source. (Both Lee's and Spider contain mannitol, but presumably contain alternative sources of carbon that support some growth.)
ORF19.1718	NO	N/A	ΔΔorf19.1718 mutants exhibited no clear phenotypes. One of approximately ten mutants to form a strong pink colony coloration after 7 days growth on a plate containing BPS (signaling formation of a ferrous-BPS complex).
ORF19.173	NO	N/A	ΔΔorf19.173 mutants exhibited strong resistance to 5-Fluorocytosine and weak sensitivity to Copper.
ORF19.1757	NO	N/A	No Phenotype
ORF19.1773	YES (SINGLE-MULTI)	RAP1	ΔΔrap1 mutants were very sick, preventing clear interpretation of phenotyping results. The two isolates tested were not fully independently derived. One of approximately ten mutants to form a strong pink colony coloration after 7 days growth on a plate containing BPS (signaling formation of a ferrous-BPS complex).
ORF19.1926	NO	SEF2	ΔΔsef2 mutants exhibited a strong sensitivity to Copper as well as a purple coloration upon extended incubation on CHROMagar medium. SEF1, SEF2, and HAP43 are the only transcription factors up-regulated upon deletion of the suppressor of ferric uptake SFU1 (Lan CY. et al.[4] and our unpublished data).
ORF19.1973	NO	HAP5	ΔΔhap5 mutants grew poorly on a broad spectrum of media, including SD, Lee's, Spider and YEP, but notably not including YEPD. The mutants were also strongly resistant to Copper, strongly sensitive to pH10.5, weakly resistant to Calcofluor White and Caffeine, and weakly sensitive to Menadione. Sensitivity to the chelator BPS was also observed upon follow-up testing using YEPD base media. Many of t…
ORF19.2054	NO	FGR15	ΔΔorf19.2054 mutants exhibited growth impairment on base media at both low and elevated temperatures, weak sensitivity to Caffeine, and strongly enhanced colony wrinkling on Spider medium at both 30˚C and 37˚C. Phenotyping data is limited for these mutants because additional knockout isolates were not created until late in the study (and were only assayed on a subset of the media used in the prim…
ORF19.2088	NO	N/A	ΔΔorf19.2088 and ΔΔorf19.3063 mutants both resemble S. cerevisiae genes annotated in SGD as subunits of the DNA Polymerase B (II) subunit. Deletion of the two genes exhibited strongly overlapping phenotypic profiles, characterized by (A) poor growth on a variety of media that was less apparent at 16˚C or in the presence of the chelator BCS and (B) invasive growth on SD and YEPD media.
ORF19.2119	NO	NDT80	ΔΔndt80 mutants were highly pleiotropic. The mutants exhibited a hint of growth impairment on some base media and exhibited strong sensitivity to Fluconazole, SDS, Caffeine, Lithium Chloride, H2O2, and Copper. In addition, the mutants exhibited weak sensitivity to Menadione and pH10.5 and weak resistance to Fenpropimorph. The Fluconazole sensitivity was previously noted by Chen et al. [6]. The mo…
ORF19.217	NO	N/A	No Phenotype
ORF19.2315	NO	N/A	ΔΔorf19.2315 mutants exhibited weak sensitivity to Copper. One knockout isolate exhibited some sensitivity to growth at elevated temperatures (37˚C and 42˚C), whereas the other isolate did not.
ORF19.2356	NO	CRZ2	ΔΔcrz2 mutants exhibited strong resistance to Copper, weak resistance to Fluconazole, borderline sensitivity to low pH (Lee's pH4.5 and SD pH2.1), and sensitivity to low temperature (16˚C) on SD medium. The latter phenotype was one of only a few cases of cold-sensitivity in the absence of general growth defects on base media.
ORF19.2476	YES (Inconsistent)	N/A	ΔΔorf19.2476 mutants exhibited strong resistance to Copper. However, inconsistent results were obtained for the two knockout isolates on Fenpropimorph and 5-Fluorocytosine: one isolate exhibited sensitivity and the other did not.
ORF19.255	NO	N/A	No Phenotype
ORF19.2612	NO	N/A	No Phenotype
ORF19.2646	NO	N/A	No Phenotype
ORF19.2647	NO	N/A	No Phenotype
ORF19.2730	NO	N/A	No Phenotype
ORF19.2743	YES (Inconsistent)	N/A	Testing of a single ΔΔorf19.2743 isolate revealed no clear phenotypes.
ORF19.2745	NO	N/A	No Phenotype
ORF19.2747	NO	RGT1	ΔΔrgt1 mutants exhibited a strong reduction of colony wrinkling on YEPD medium at 37˚C and 42˚C.
ORF19.2748	NO	N/A	ΔΔorf19.2748 mutants exhibited strongly reduced growth on medium containing Proline as nitrogen source and a weak growth impairment on Lee's medium pH4.5. These mutants also exhibited a strong reduction of peripheral invasive filaments on Lee's medium pH6.8 at 37˚C. Note that Lee's medium is supplemented with 0.5g/L of Proline, and the inability to utilize this supplement may explain the phenotyp…
ORF19.2752	YES (Single isolate)	ADR1	Testing of a single ΔΔadr1 isolate revealed no clear phenotypes.
ORF19.2753	NO	N/A	No Phenotype
ORF19.2808	NO	N/A	No Phenotype
ORF19.2842	NO	GZF3	ΔΔgzf3 mutants were highly pleiotropic, exhibiting strong sensitivity to elevated temperatures (37˚C and 42˚C on YEPD and SD), Fluconazole, Lithium Chloride, and Copper. Weak sensitivity to Caffeine and Fluphenazine was also observed. The mutants also exhibited enhanced colony wrinkling on several media. Follow-up morphological testing of single-cell-derived colonies revealed that ΔΔgzf3 mutants …
ORF19.2961	NO	N/A	ΔΔorf19.2961 mutants exhibited weak sensitivity to 5-Fluorocytosine, Calcofluor White, and Caffeine and strong resistance to Copper. Colony morphologies of these mutants were slightly atypical.
ORF19.3012	YES (SINGLE-MULTI)	ARO80	ΔΔorf19.2743 mutants exhibited no clear phenotypes in the primary screen. However, follow-up phenotyping revealed a strong impairment in the utilization of Isoleucine as a nitrogen source. Note that the two isolates tested were not fully independently derived.
ORF19.3063	NO	N/A	ΔΔorf19.2088 and ΔΔorf19.3063 mutants both resemble S. cerevisiae genes annotated in SGD as subunits of the DNA Polymerase B (II) subunit. Deletion of the two genes exhibited strongly overlapping phenotypic profiles, characterized by (A) poor growth on a variety of media that was less apparent at 16˚C or in the presence of the chelator BCS and (B) invasive growth on SD and YEPD media.
ORF19.3127	YES (Inconsistent)	CZF1	ΔΔczf1 mutants exhibited a shared resistance to 5-Fluorocytosine, but exhibited numerous inconsistencies on other media.
ORF19.3182	NO	GIS2	ΔΔgis2 mutants exhibited strong sensitivity to cold (16˚C) on YEPD medium and borderline cold-sensitivity on SD medium. In addition, the mutants exhibited strong sensitivity to Sorbitol and 5-Fluorocytosine and marginal sensitivity to low pH. One of approximately ten mutants to form a strong pink colony coloration after 7 days growth on a plate containing BPS (signaling formation of a ferrous-BPS…
ORF19.3187	NO	ZNC1	No Phenotype
ORF19.3188	NO	TAC1	ΔΔtac1 mutants exhibited weak sensitivity to Fluconazole. This sensitivity has previously been reported by Coste et al.[7].
ORF19.3190	NO	HAL9	No Phenotype
ORF19.3193	NO	FCR3	No Phenotype
ORF19.3252	YES (SINGLE-MULTI)	N/A	ΔΔorf19.3252 mutants exhibited a general growth impairment on base media, inability to grow on Lee's medium, and possible sensitivity to EDTA and resistance to 5-Fluorocytosine and Caffeine. However, these results are uncertain as the mutant isolates were not fully independently derived and the phenotyping results exhibited numerous inconsistencies.
ORF19.3305	NO	N/A	No Phenotype
ORF19.3308	NO	N/A	No Phenotype
ORF19.3434	NO	N/A	No Phenotype
ORF19.3625	NO	N/A	No Phenotype
ORF19.3736	NO	KAR4	ΔΔkar4 mutants exhibited no clear phenotype (but a slight hint of sensitivity to low pH and low temperature on SD).
ORF19.3753	NO	SEF1	ΔΔsef1 mutants exhibited strong sensitivity to elevated pH and the iron chelator BPS, and weak sensitivity to SDS. The BPS and pH-sensitivity phenotypes resemble those observed in ΔΔhap43 mutants, and are likely due to an inability to import and/or utilize iron, as a study of S. cerevisiae by Serrano et al. [8] demonstrates that iron becomes limiting at high pH. SEF1, SEF2, and HAP43 are the only…
ORF19.3794	NO	CSR1	ΔΔcsr1 mutants exhibited a very strong sensitivity to the chelators BPS and EDTA (but not the chelator BCS). The mutants also exhibited reduced colony wrinkling and/or peripheral filamentation on Spider medium at 37˚C and Lee's medium pH6.8 at 37˚C. Follow-up morphological testing of single-cell-derived colonies revealed that ΔΔcsr1 mutants grown on Spider medium at 30˚C exhibit an absence of the…
ORF19.3809	NO	N/A	ΔΔorf19.3809 mutants exhibited impaired growth on Lee's medium and SD medium (but not SC). Follow-up testing identified a requirement for Adenine as the source of these phenotypes. ΔΔorf19.3809 mutants also exhibited reduced colony wrinkling on YEPD and YEPD+10% Serum at 37˚C.
ORF19.3865	YES (Single isolate)	N/A	Testing of a single ΔΔorf19.3865 isolate revealed weak sensitivity to Fluconazole, Fenpropimorph, Calcofluor White, and reduced growth on YEPD at 42C. An independent isolate is needed to confirm these phenotypes.
ORF19.3876	NO	N/A	No Phenotype
ORF19.391	NO	UPC2	ΔΔupc2 mutants exhibited strong sensitivity to Fenpropimorph and Fluconazole and weak sensitivity to growth at pH10.5. Follow-up testing revealed strongly impaired growth in an Anaerobic growth chamber. The Anaerobic growth and Fluconazole phenotypes have been previously described by MacPherson et al. [9]. One of approximately ten mutants to form a strong pink colony coloration after 7 days growt…
ORF19.3912	NO	GLN3	ΔΔgln3 mutants exhibited impaired growth on SD medium and strong resistance to Caffeine. Liao WL et al. [10] have previously reported resistance of a ΔΔgln3 mutant to the TOR-inhibitor Rapamycin. Our follow-up phenotyping has also confirmed the Rapamycin resistance phenotype. This result is consistent with our observed Caffeine resistance, as Caffeine is also thought to inhibit TOR [11]. While no…
ORF19.3928	NO	N/A	No Phenotype
ORF19.3969	NO	N/A	ΔΔorf19.3969 mutants exhibited reduced colony wrinkling and/or peripheral filamentation when grown at 37˚C on YEPD, YEPD+10% Serum, and Lee's pH6.8 medium. Follow-up morphological testing of single-cell-derived colonies on Spider medium at 30˚C revealed a smooth colony morphology in contrast to wild-type colonies, which exhibited wrinkling and peripheral invasive filaments.
ORF19.3986	YES (Inconsistent)	N/A	The two ΔΔppr1 isolates tested exhibited numerous phenotypic consistencies.
ORF19.4000	NO	N/A	ΔΔorf19.4000 mutants exhibited weak resistance to copper, impaired growth on SD medium (but not SC), and slight impairment of growth on Lee's medium. Follow-up testing identified a requirement for Adenine as the source of these phenotypes, a result similar to that observed for ΔΔbas1. This result suggests that ORF19.4000 shares a conserved function with the S. cerevisiae ortholog scPho2, which is…
ORF19.4056	NO	GAT2	ΔΔgat2 mutants exhibited a strong reduction in colony wrinkling on several media and a reduction of invasive growth on YEPD medium. Follow-up morphological testing of single-cell-derived colonies revealed that, unlike wild-type colonies, ΔΔgat2 mutants grown on Spider medium at either 30˚C and 37˚C exhibit a smooth colony morphology. The ΔΔgat2 knockout was one of two deletion strains (the other …
ORF19.4145	NO	ZCF20	No Phenotype
ORF19.4166	NO	N/A	ΔΔorf19.4166 mutants exhibited weak resistance to Caffeine, weak resistance to Copper at 37˚C, and a marginal sensitivity to Calcofluor White.
ORF19.4225	NO	LEU3	No Phenotype
ORF19.4251	NO	N/A	No Phenotype
ORF19.4288	NO	CTA7	No Phenotype
ORF19.431	NO	N/A	No Phenotype
ORF19.4318	NO	MIG1	ΔΔmig1 mutants exhibited strong sensitivity to Caffeine and Lithium Chloride and weak sensitivity to Calcofluor White and Copper.
ORF19.4438	NO	RME1	ΔΔrme1 mutants exhibited no clear phenotypes. However, some inconsistencies were observed: one of the two isolates tested exhibited strong impairment of growth on SD at 42˚C.
ORF19.4450	NO	N/A	No Phenotype
ORF19.4524	NO	N/A	No Phenotype
ORF19.454	NO	SFL1	ΔΔsfl1 mutants exhibited strong resistance to Calcofluor White and weak sensitivity to 5-Fluorocytosine, Fluconazole, Fenpropimorph, and Lithium Chloride. Weak sensitivity to copper and marginal sensitivity to the chelators EDTA and BPS was also observed. The mutants also exhibited enhanced invasion of SD medium and atypical colony morphology on a variety of media. Colony wrinkling was reduced on…
ORF19.4545	NO	SWI4	ΔΔswi4 mutants exhibited impaired growth on SD and YEPD at 16C, 37˚C,and 42˚C and slight impairment of growth at 30˚C on YEPD. ΔΔswi4 mutants may have also had a generally reduced viability upon plating, as the number of colonies observed in the dilution series was often less than that of other strains (alternatively, these mutants may not be amenable to density-normalization by OD). Because of t…
ORF19.4568	NO	ZCF25	No Phenotype
ORF19.4573	NO	N/A	No Phenotype
ORF19.4647	NO	HAP3	No Phenotype
ORF19.4649	YES (Single isolate)	N/A	Testing of a single ΔΔorf19.4649 isolate revealed no clear phenotypes.
ORF19.4662	NO	RLM1	ΔΔrlm1 mutants exhibited a very strong sensitivity to Calcofluor White and weak resistance to Copper. Bruno VM et al. [13] previously reported that ΔΔrlm1 mutants are sensitive to Congo Red, a compound thought to act through a similar mechanism as Calcofluor White - impairment of chitin assembly.
ORF19.4670	NO	CAS5	ΔΔcas5 strains exhibited impaired growth on YEPD, and strong cold-sensitivity at 16˚C on SD and YEPD. While inconsistencies were observed between isolates on several plate types, a strong sensitivity to Fluconazole, Fluphenazine, and Fenpropimorph and atypical colony morphologies on a variety of media were evident among all isolates tested.
ORF19.4722	NO	N/A	ΔΔorf19.4722 mutants exhibited weak Copper sensitivity.
ORF19.4752	YES (Inconsistent)	MSN4	ΔΔmsn4 mutants exhibited weak resistance to 5-Fluorocytosine. The isolates exhibited several phenotypic inconsistencies, particularly with regard to morphology on YEPD and Spider media. However, both isolates exhibited a strong purple coloration on CHROMagar medium at 30˚C. This phenotype was unusual in that this coloration was typically accompanied by a strong colony wrinkling phenotype or growt…
ORF19.4766	NO	N/A	ΔΔorf19.4766 mutants exhibited strong Caffeine sensitivity. In addition, follow-up studies identified a defect in utilization of Ornithine as a nitrogen source, a phenotype previously observed in a deletion mutant of the S. cerevisiae ortholog scARG81 [14].
ORF19.4767	NO	N/A	No Phenotype
ORF19.4776	NO	N/A	No Phenotype
ORF19.4778	NO	N/A	No Phenotype
ORF19.4853	NO	HCM1	ΔΔhcm1 mutants exhibited strongly impaired growth on all basal media. One of approximately ten mutants to form a strong pink colony coloration after 7 days growth on a plate containing BPS (signaling formation of a ferrous-BPS complex).
ORF19.4869	NO	SFU1	ΔΔsfu1 mutants exhibited strong sensitivity to Copper. This phenotype is presumably related to the documented role of SFU1 as a suppressor of ferric uptake, as copper and iron homeostasis pathways are highly interconnected.
ORF19.4941	NO	TYE7	ΔΔtye7 mutants exhibited a slightly atypical colony morphology on YEPD medium at 37˚C. In follow-up studies, ΔΔtye7 mutants exhibited a defect in hemolysis on blood agar plates supplemented with glucose (unpublished results). One of approximately ten mutants to form a strong pink colony coloration after 7 days growth on a plate containing BPS (signaling formation of a ferrous-BPS complex).
ORF19.4961	YES (Single isolate)	STP2	The single isolate of ΔΔstp2 exhibited a substantial growth defect that impaired phenotypic analysis.
ORF19.4972	NO	N/A	No Phenotype
ORF19.4998	NO	N/A	ΔΔorf19.4998 exhibited strongly reduced colony wrinkling on a variety of media. Follow-up morphological testing of single-cell-derived colonies revealed that, unlike wild-type colonies, ΔΔorf19.4998 mutants grown on Spider medium at either 30˚C and 37˚C exhibit a smooth colony morphology. A more refined follow-up test of invasive growth revealed reduced invasion of both SD and YEPD media at 30˚C …
ORF19.5001	NO	CUP2	ΔΔcup2 mutants exhibited strong sensitivity to Copper, a phenotype shared by the S. cerevisiae ortholog scCUP2 (unattributed text in SGD).
ORF19.5026	NO	N/A	No Phenotype
ORF19.5097	NO	CAT8	No Phenotype
ORF19.5133	NO	N/A	ΔΔorf19.5133 strains exhibited strong sensitivity to Caffeine and Menadione and strong resistance to Fenpropimorph.
ORF19.517	NO	HAP31	ΔΔhap31 mutants exhibited a subset of the phenotypes exhibited by mutants of the S. cerevisiae CCAAT-binding complex orthologs HAP2 (scHAP2), ORF19.4647 (scHAP3). The shared phenotypes included impaired growth on SD (and some Lee's media) and resistance to Calcofluor White, Caffeine, and Copper.
ORF19.5249	NO	N/A	No Phenotype
ORF19.5251	NO	N/A	ΔΔorf19.5251 mutants exhibited weak sensitivity to Fluphenazine. (ORF19.5251 is annotated in CGD as being down-regulated upon treatment with Fluphenazine.)
ORF19.5326	NO	N/A	ΔΔorf19.5326 mutants exhibited strong resistance to 5-Fluorocytosine and weak sensitivity to Fenpropimorph.
ORF19.5338	YES (Inconsistent)	GAL4	ΔΔgal4 mutants exhibited slightly impaired growth on YEPD (16˚C and 42˚C) and SD media (30˚C). The mutants exhibited weak resistance to Fluconazole and Copper and weak sensitivity to Caffeine and Menadione. However, substantial phenotypic differences were observed on several types of media (particularly Lee's).
ORF19.5343	NO	ASH1	ΔΔash1 mutants exhibited weak resistance to Calcofluor White.
ORF19.5380	NO	N/A	No Phenotype
ORF19.5498	NO	EFH1	No Phenotype
ORF19.5548	NO	N/A	ΔΔorf19.5548 mutants exhibited no clear phenotype (perhaps a slightly atypical colony morphology on YEPD at 37˚C).
ORF19.5558	NO	RBF1	ΔΔrbf1 mutants exhibited impaired growth on all base media, preventing more extensive phenotypic analysis.
ORF19.5651	NO	N/A	No Phenotype
ORF19.5729	NO	FGR17	No Phenotype
ORF19.5849	YES (Inconsistent)	CWT1	ΔΔcwt1 exhibited no clear phenotypes. Note that this finding is in disagreement with the results of Moreno I et al. [15], who reported that a ΔΔcwt1 mutant is sensitive to Calcofluor White and Congo Red and resistant to SDS.
ORF19.5855	NO	N/A	ΔΔorf19.5855 mutants exhibited weak sensitivity to Fenpropimorph.
ORF19.5908	NO	TEC1	ΔΔtec1 mutants exhibited reduced colony wrinkling and/or peripheral filamentation on YEPD (42˚C), Spider (37˚C), and Lee's pH6.8 (37˚C).
ORF19.5910	NO	N/A	No Phenotype
ORF19.5917	NO	STP3	ΔΔstp3 mutants exhibited strong resistance to Caffeine.
ORF19.5924	NO	N/A	ΔΔorf19.5924 mutants exhibited strong resistance to Calcofluor White, strong sensitivity to Copper and SDS, and weak sensitivity to Fluphenazine, Fenpropimorph, Caffeine, and low pH.
ORF19.5940	NO	N/A	No Phenotype
ORF19.5975	NO	N/A	No Phenotype
ORF19.5992	NO	WOR2	ΔΔwor2 mutants exhibited enhanced colony wrinkling on YEPD (42˚C), YEPD+Serum, and Spider media.
ORF19.6038	NO	N/A	No Phenotype
ORF19.610	NO	EFG1	ΔΔefg1 mutants exhibited weak sensitivity to Fluphenazine and weak resistance to 5-Fluorocytosine, Fenpropimorph, and Copper. The mutants also exhibited strongly reduced colony wrinkling on a variety of media. The isolates tested were on the majority of the media in the primary screen were not fully independently derived. (Independent isolates were later tested on a subset of media, confirming th…
ORF19.6102	NO	N/A	ΔΔorf19.6102 strains exhibited impaired growth on all base media tested, yet exhibited weak resistance to Fluconazole. While the growth defect limits interpretation of morphological phenotypes, the mutants exhibited enhanced invasive growth and atypical colony morphologies on a variety of media (including a notched “snowflake” growth pattern on YEPD).
ORF19.6109	NO	TUP1	ΔΔtup1 mutants exhibited extreme invasive growth, impairing all aspects of the phenotyping, from making dilution series to interpreting growth rates. The mutants exhibited severely impaired growth on 5-Fluorocytosine, Fluconazole, Caffeine, Lithium Chloride, and Copper. One of approximately ten mutants to form a strong pink colony coloration after 7 days growth on a plate containing BPS (signalin…
ORF19.6121	NO	MNL1	ΔΔmnl1 mutants exhibited strong resistance to Fluconazole and weak resistance to Fenpropimorph.
ORF19.6124	NO	ACE2	ΔΔace2 mutants exhibited atypical colony morphology (presumably a consequence of the documented cell separation defect), making scoring of growth phenotypes difficult. The mutants appeared to be strongly resistant to Calcofluor White and weakly resistant to Fluconazole, Fluphenazine, Fenpropimorph, and Menadione.
ORF19.6182	NO	N/A	ΔΔorf19.6182 mutants exhibited strong sensitivity to Fluconazole and weak resistance to Fenpropimorph.
ORF19.6514	NO	CUP9	ΔΔcup9 mutants exhibited slightly atypical colony morphologies on Lee's media pH6.8 (37˚C) and Blood Agar (37˚C). Follow-up morphological testing of single-cell-derived colonies revealed that ΔΔcup9 produce a more extensive halo of peripheral invasive filaments than wild-type cells on Spider medium at 30˚C.
ORF19.6680	NO	FGR27	No Phenotype
ORF19.6781	NO	N/A	ΔΔorf19.6781 mutants exhibited no strong phenotypes, but exhibited a weak enhancement of invasion of YEPD medium.
ORF19.6798	NO	SSN6	ΔΔorf19.6798 mutants exhibited impaired growth on all base media, yet were strongly resistant to 5-Fluorocytosine. While the growth defect limits interpretation of morphological phenotypes, the mutants exhibited enhanced colony wrinkling on a variety of media. The mutants exhibited enhanced invasive growth in the primary screen, yet mixed results were seen in the follow-up invasive growth analysi…
ORF19.681	NO	HAP43	ΔΔhap43 mutants exhibited strong sensitivity to the chelator BPS and growth at pH10.5 and weak sensitivity to Fenpropimorph. The BPS and pH-sensitivity phenotypes resemble those observed in ΔΔsef1 mutants, and are likely due to an inability to import and/or utilize iron, as a study of S. cerevisiae by Serrano et al. [8] demonstrates that iron becomes limiting at high pH. SEF1, SEF2, and HAP43 are…
ORF19.6817	NO	FCR1	No Phenotype
ORF19.6824	YES (Inconsistent)	N/A	ΔΔorf19.6824 mutants exhibited inconsistent phenotypes. One of the two isolates exhibited weak sensitivity to Fluconazole, Fenpropimorph, and SDS.
ORF19.6874	NO	N/A	ΔΔorf19.6874 mutants exhibited atypical colony morphologies on a variety of media. In many instances, these phenotypes were most prominent after 7+ days of growth (time-points not included in scoring). The mutants appear to exhibit particularly strong formation of peripheral filaments on some media. In follow-up morphological testing of single-cell-derived colonies ΔΔorf19.6874 mutants exhibited …
ORF19.6888	NO	N/A	No Phenotype
ORF19.6985	NO	TEA1	ΔΔorf19.6985 mutants exhibited a very strong sensitivity to 5-Fluorocytosine. Preliminary tests also suggest impairment in the utilization of Serine as a nitrogen source.
ORF19.7017	NO	YOX1	ΔΔyox1 mutants exhibited weak resistance to Fenpropimorph and weak sensitivity to SDS and low pH.
ORF19.7068	NO	MAC1	ΔΔmac1 mutants exhibited impaired growth on YEPD, Lee's pH8 (30˚C), Blood Agar (37˚C), and Spider media. In addition, the mutants exhibited strong sensitivity to the chelators BCS and BPS and a slight rescue of the YEPD growth impairment upon addition of Copper. The chelator and copper phenotypes have been previously described by Marvin ME et al. [17]. Colony morphology phenotypes were also obser…
ORF19.7150	NO	NRG1	ΔΔnrg1 mutants exhibited extreme invasive growth, impairing all aspects of the phenotyping, from making dilution series to interpreting growth rates. The mutants exhibited strongly impaired growth on 5-Fluorocytosine, Fluconazole, and Fenpropimorph.
ORF19.723	NO	BCR1	ΔΔbcr1 mutants exhibited weak resistance to Fluconazole and Calcofluor White and weak sensitivity to Caffeine and Lithium Chloride. In addition, the mutants exhibited enhanced invasion of YEPD medium and atypical colony morphologies at 37˚C on YEPD, Lee's pH8, and Spider media. In follow-up morphological testing of single-cell-derived colonies the mutants exhibited reduced wrinkling on Spider med…
ORF19.7247	NO	RIM101	ΔΔrim101 mutants were highly pleiotropic, exhibiting strong sensitivity to pH10.5, SDS, Lithium Chloride, Copper, and EDTA, weak sensitivity to Calcofluor White and Caffeine, and weak resistance to Fenpropimorph. In addition, the mutants exhibited reduced colony wrinkling and/or peripheral filamentation on YEPD and Lee's pH6.8 media. In follow-up morphological testing of single-cell-derived colon…
ORF19.7317	NO	N/A	No Phenotype
ORF19.7319	NO	SUC1	ΔΔsuc1 mutants exhibited no clear phenotypes during screening, but exhibited strong reduction in growth on medium containing Maltose as carbon source during subsequent follow-up testing. This phenotype has previously been described by Kelly R and Kwon-Chung KJ [19].
ORF19.7359	NO	CRZ1	ΔΔcrz1 strains exhibited strong sensitivity to Fluconazole, Fenpropimorph, and SDS and weak sensitivity to Fluphenazine and Lithium Chloride. Our results are in general agreement with the extensive existing literature on ΔΔcrz1 phenotypes.
ORF19.7371	NO	N/A	No Phenotype
ORF19.7372	NO	MRR1	No Phenotype
ORF19.7374	YES (Inconsistent)	CTA4	Phenotypic testing was uninterpretable due to substantial differences between knockout isolates.
ORF19.7381	NO	N/A	ΔΔorf19.7381 mutants exhibited strong sensitivity to 5-Fluorocytosine and Lithium Chloride and weak resistance to Fenpropimorph and Calcofluor White. In addition, the mutants exhibited reduced colony wrinkling and/or peripheral filamentation on YEPD (37˚C and 42C) and Lee's pH6.8 (37˚C) media. In follow-up morphological testing of single-cell-derived colonies the mutants exhibited a highly unusua…
ORF19.7401	NO	ISW2	ΔΔisw2 mutants exhibited strong sensitivity to Fluconazole, weak sensitivity to Menadione and EDTA, and strong resistance to Copper. The mutants also exhibited a marginal growth defect on SD (30˚C) and YEPD (16C) base media and reduced colony wrinkling and/or peripheral filamentation on YEPD (37˚C) and Lee's pH6.8 (30˚C and 37˚C) media.
ORF19.7436	NO	AAF1	ΔΔaaf1 mutants exhibited weak resistance to Fluconazole and reduced colony wrinkling on YEPD (37˚C), YEPD+10% Serum (37˚C), and Spider (37˚C) media. In follow-up morphological testing of single-cell-derived colonies the mutants exhibited reduced colony wrinkling relative to wild-type on Spider medium at 30˚C.
ORF19.7518	NO	N/A	No Phenotype
ORF19.7570	NO	N/A	ΔΔorf19.7570 mutants exhibited a defect in the utilization of GABA as a nitrogen source. This phenotype has also been documented for the S. cerevisiae ortholog scUGA3 (Ramos F et al.; [20]).
ORF19.7583	NO	N/A	ΔΔorf19.7583 mutants exhibited no clear phenotypes.
ORF19.837.1	NO	INO4	No Phenotype
ORF19.909	NO	STP4	ΔΔstp4 mutants exhibited strong sensitivity to SDS, weak sensitivity to Fluphenazine and H2O2, weak resistance to Fenpropimorph, and enhanced invasion of YEPD medium. A more refined follow-up test of invasive growth revealed enhanced invasion of both SD (30˚C and 37˚C) and YEPD media (30˚C and 37˚C).
ORF19.921	NO	N/A	ΔΔorf19.921 mutants exhibited weakly reduced invasion of YEPD medium and reduced colony wrinkling on YEPD at 37˚C and 42˚C. A more refined follow-up test of invasive growth revealed reduced invasion of both SD (37˚C) and YEPD media (30˚C and 37˚C).
ORF19.971	NO	SKN7	ΔΔskn7 mutants exhibited strong sensitivity to H2O2 (but not Menadione), a phenotype previously noted by Singh P et al. [21].

## Sheet: PHENO - Phenotype Scores
												Screen:	PRIMARY	PRIMARY	PRIMARY	PRIMARY	PRIMARY	PRIMARY	PRIMARY	PRIMARY	PRIMARY	PRIMARY	PRIMARY	PRIMARY	PRIMARY	PRIMARY	PRIMARY	PRIMARY	PRIMARY	PRIMARY	PRIMARY	PRIMARY	PRIMARY	PRIMARY	PRIMARY	PRIMARY	PRIMARY	PRIMARY	PRIMARY	PRIMARY	PRIMARY	PRIMARY	PRIMARY	PRIMARY	PRIMARY	PRIMARY	PRIMARY	PRIMARY	PRIMARY
												Base Medium:	YEPD	YEPD*	YEPD	YEPD	SD	SD*	SD	SD	SD	MM*	LEE*	LEE	LEE	LEE	SD	SD	SD	SD	SD	SD	YEPD	YEPD	YEPD	YEPD	YEPD	YEPD	YEPD	YEPD	YEPD	YEPD	YEPD	YEPD	SD	SD	MM	MM	MM
												Growth Temperature:	16	30	37	42	16	30	37	42	30	30	30	37	30	37	30	30	30	30	30	30	30	30	30	30	30	30	30	30	30	30	30	30	30	30	30	30	30
TR knockout				Orthology								Scoring Type:	G	G	G	G	G	G	G	G	G	G	G	G	G	G	G	G	G	G	G	G	G	G	G	G	G	G	G	G	G	G	G	G	G	G	G	G	G
Feature Name	Gene Name	Phenotype Commentary	Strain Omitted From Analysis?	Orthology Summary	Orthologs [Ca]-->[Sc] (Synergy)	Orthologs [Ca]-->[Sc] (InParanoid)	Best Hits [Ca]-->[Sc] (CGD)	S. cerevisiae Ohnologs (WGD pairs)	Binding Domain?	Stress Phenotype?	Morphology Phenotype?	Nutrient/Base Medium Phenotype?	YEPD (16C)	YEPD	YEPD (37C)	YEPD (42C)	SD+Arg+Leu (16C)	SD+Arg+Leu	SD+Arg+Leu (37C)	SD+Arg+Leu (42C)	SC+uri	MM	Lee's (pH4.5)	Lee's (pH4.5) (37C)	Lee's (pH6.8)	Lee's (pH6.8) (37C)	5-Fluorocytosine (3.5µM)	Fluconazole (100µM)	Fluphenazine (0.3mM)	Fluphenazine (1.0mM)	Fenpropimorph (2µM)	Fenpropimorph (4µM)	Calcofluor White (20µM)	SDS (0.04%)	Sorbitol (1.5M)	Caffeine (15mM)	Lithium Chloride (0.3M)	Menadione (80 µM)	Menadione (90 µM)	Hydrogen Peroxide (4.5mM)	Hydrogen Peroxide (6.0mM)	Copper (13mM)	Copper (15mM)	Alkaline (pH10.5)	Acidic (pH2.6)	Acidic (pH2.1)	P-source: Absent	N-source: GABA	N-source: Proline
ORF19.1032	SKO1	ΔΔsko1 mutants exhibited weak resistance to Calcofluor White and strong sensitivity to Copper.	NO	CLEAR_1to1	[SKO1]-->[SKO1]	[SKO1]-->[SKO1]	N/A	N/A	bZIP_1 (PF00170) [481,544,8.7E-7]	YES	NO	NO	0	0	0	0	0	0	0	0	0	0	0	0	0	0	0	-0.5	0	0	0	-0.5	2	0	0	-1.5	0	N/A	0	0	0	-3	-0.5	0	0	0	0	0	0
ORF19.1035	WAR1	ΔΔwar1 mutants exhibited no clear phenotypes, but may have been slightly sensitive to Fenpropimorph.	NO	[SYN:3-to-1][IPo:1-to-1][Ca:Subset][Sc:Same]	[WAR1,FCR1,TEA1]-->[WAR1]	[WAR1]-->[WAR1]	N/A	N/A	Zn_clus (PF00172) [52,95,2.8E-4]	NO	NO	NO	0	0	0	0	-0.5	0	0	0	0	0	0	0	0	0	0	0	0	0	-1.5	-1.5	0	0	0	0	0	N/A	0	0	0	0.5	0.5	0	-0.5	-0.5	0	0	0
ORF19.1069	RPN4	ΔΔrpn4 mutants exhibited reduced growth relative to wild-type on most media.	NO	[SYN:3-to-1][IPbh:2-to-1][Ca:Subset][Sc:Same]	[RPN4,orf19.2051,FGR15]-->[RPN4]	N/A	[RPN4,FGR15]-->[RPN4]	N/A	zf-C2H2 (PF00096) [478,513,0.013]	YES	NO	YES	[X]-3.0	-2.5	[X][I]-1.0	[X]-3.0	[X]-2.5	-1.5	[I]-0.75	[X]-2.0	[X]-1.0	-2	-2.5	[X]-2.0	[X]-2.0	[X]-1.5	[I]1.5	-3.75	-0.5	1.5	[X]-3.0	[X]-3.0	[X][I]-2.0	[X]-1.5	[X]-1.5	-0.5	[X]-3.25	[X]-2.5	[X][I]-2.0	[X][I]-1.5	-0.5	[X]-2.5	-0.5	-0.25	0	0	0	[X]-2.0	[X]-2.0
ORF19.1150	N/A	Testing of a single ΔΔorf19.1150 isolate revealed no clear phenotypes.	YES (Single isolate)	[SYN:3-to-1][IPbh:3-to-1][Ca:Overlap][Sc:Different]	[GLN3,GAT1,orf19.1150]-->[GAT1]	N/A	[GLN3,SFU1,orf19.1150]-->[GLN3]	N/A	GATA (PF00320) [257,291,3.1E-18]	NO	NO	NO	[S]0.0	[S]0.0	[S]0.0	[S]0.0	[S]0.0	[S]0.0	[S]0.0	[S]0.0	[S]0.0	[S]0.0	[S]0.0	[S]0.0	[S]0.0	[S]0.0	[S]0.0	[S]0.0	[S]0.0	[S]0.0	[S]0.0	[S]0.0	[S]0.0	[S]0.0	[S]0.0	[S]0.0	[S]0.0	N/A	[S]0.0	[S]0.0	[S]0.0	[S]0.0	[S]0.0	[S]0.0	[S]0.0	[S]0.0	[S]0.0	[S]0.0	[S]0.0
ORF19.1168	N/A	ΔΔorf19.1168 mutants exhibited weak sensitivity to Caffeine, Fenpropimorph, Fluphenazine, and strong sensitivity to 5-Fluorocytosine. In addition, mutants exhibited enhanced colony wrinkling on Blood Agar medium (37˚C) and Spider medium (particularly at 30˚C). Follow-up morphological testing of single-cell-derived colonies revealed that ΔΔorf19.1168 mutants grown on Spider medium at 30˚C exhibit …	NO	N/A	N/A	N/A	N/A	N/A	Zn_clus (PF00172) [53,93,9.3E-4]	YES	YES	NO	0	0	0	-0.5	0	0	0	0	0	0	0	0	0	0	-3	-1.5	-2	-0.5	-2.5	-2.5	-1	-0.5	0	-2.5	0	N/A	-0.5	0	0	0	0	0	-0.5	-0.5	0	0	0
ORF19.1187	CPH2	ΔΔcph2 mutants exhibited strong resistance to Copper and reduced colony wrinkling on YEPD and YEPD+Serum media. A subtle invasive growth defect was detected in the primary screen. A more refined follow-up test of invasive growth revealed reduced invasion of both SD (37˚C) and YEPD media (30˚C and 37˚C).	NO	N/A	N/A	N/A	N/A	N/A	HLH (PF00010) [206,275,9.4E-16]	YES	YES	NO	-0.25	0	0	0	-0.25	0	0	0	0	0	0	0	0	0	0	-0.25	0	[S]0.0	0	-0.5	[I]-0.75	0	0	0	[I]0.5	[S]0.0	0	0	[S]0.0	0.5	2.5	0	[S]0.0	[I]1.5	0	0	0
ORF19.1227	N/A	Testing of a single ΔΔorf19.1227 isolate revealed no clear phenotypes.	YES (Single isolate)	N/A	N/A	N/A	N/A	N/A	Zn_clus (PF00172) [16,53,1.2E-8]	NO	NO	NO	[S]0.0	[S]0.0	[S]0.0	[S]0.0	[S]0.0	[S]0.0	[S]0.0	[S]0.0	[S]0.0	[S]0.0	[S]0.0	[S]0.0	[S]0.0	[S]0.0	[S]0.0	[S]0.0	[S]0.0	[S]0.0	[S]0.0	[S]0.0	[S]0.0	[S]0.0	[S]0.0	[S]0.0	[S]0.0	[S]0.0	[S]0.0	[S]0.0	[S]0.0	[S]0.0	[S]0.0	[S]0.0	[S]0.0	[S]0.0	[S]0.0	[S]0.0	[S]0.0
ORF19.1228	HAP2	ΔΔhap2 mutants grew poorly on a broad spectrum of media, including SD, Lee's, Spider and YEP, but notably not including YEPD. The mutants were also strongly resistant to Copper, strongly sensitive to pH10.5, weakly resistant to Calcofluor White and Caffeine, and weakly sensitive to Menadione. Sensitivity to the chelator BPS was also observed upon follow-up testing using YEPD base media. (This phe…	NO	CLEAR_1to1_bh	[orf19.1228]-->[HAP2]	N/A	[HAP2]-->[HAP2]	N/A	CBFB_NFYA (PF02045) [141,197,3.0E-36]	YES	YES (blood agar, but sick)	YES	0	0	0	0	[X]-1.5	-3	[X]-2.5	[X]-3.0	[X]-1.5	-3	-3	[X]-2.0	[X]-3.0	[X]-2.0	[X]-4.0	[X]-3.0	[X]-2.0	[X]-2.5	[X]-2.0	[X]-2.0	2.5	0	0	2.5	0.5	N/A	-2	0	0.5	2	3	-3	[X]-1.5	[X]-3.0	0	[X]-2.0	[X]-2.0
ORF19.1253	N/A	ΔΔorf19.1253 mutants were the only strains tested that could not grow in the absence of added Phosphate. In addition, these mutants grew very poorly on YEPD medium and Blood Agar medium and exhibited weak reduction in growth on Spider medium, Lee's medium at pH6.8 (but not pH4.5), and medium containing GABA as a nitrogen source. ΔΔorf19.1253 were resistant to Copper (added to YEPD medium), sugges…	NO	CLEAR_1to1_bh	[orf19.1253]-->[PHO4]	N/A	[orf19.1253]-->[PHO4]	N/A	HLH (PF00010) [595,649,7.2E-10]	YES	NO	YES	[X]-4.0	-3	[X]-3.0	[X]-3.0	-1.5	0	0	0	0	0	0	0	-2	-2	[I]0.5	0.25	-0.5	-0.5	0	-0.5	[X]-3.0	[X]-3.25	[X]-3.0	[X]-4.0	[X]-2.0	[X][S]-4.0	[X]-4.0	[X]-3.0	[X]-4.0	0.5	3	[X]-4.0	0	0	-4	-2	-0.75
ORF19.1255	N/A	Testing of a single ΔΔorf19.1255 isolate revealed no clear phenotypes.	YES (Single isolate)	[SYN:2-to-1][IPbh:6-to-1][Ca:Overlap][Sc:Different]	[orf19.1255,orf19.1274]-->[GAT4]	N/A	[orf19.2646,orf19.2647,orf19.4145,orf19.5133,orf19.1255,orf19.1718]-->[HAP1]	N/A	Zn_clus (PF00172) [46,85,1.3E-9]|Fungal_trans (PF04082) [514,607,0.0024]	NO	NO	NO	[S]0.0	[S]0.0	[S]0.0	[S]0.0	[S]0.0	[S]0.0	[S]0.0	[S]0.0	[S]0.0	[S]0.0	[S]0.0	[S]0.0	[S]0.0	[S]0.0	[S]0.0	[S]0.0	[S]0.0	[S]0.0	[S]0.0	[S]0.0	[S]0.0	[S]0.0	[S]0.0	[S]0.0	[S]0.0	[S]0.0	[S]0.0	[S]0.0	[S]0.0	[S]0.0	[S]0.0	[S]0.0	[S]0.0	[S]0.0	[S]0.0	[S]0.0	[S]0.0
ORF19.1274	N/A	No Phenotype	NO	[SYN:2-to-1][IP:None]	[orf19.1255,orf19.1274]-->[GAT4]	N/A	N/A	N/A	Fungal_trans (PF04082) [105,198,0.0024]	NO	NO	NO	0	0	0	0	0	0	0	0	0	0	0	0	0	0	0	0	0	0	0	0	0	0	0	0	0	N/A	0	0	0	0	0	0	-0.5	-0.5	0	0	0
ORF19.1275	GAT1	ΔΔgat1 mutants exhibited a weak resistance to Caffeine and a marginal resistance to low pH. Note that while we did not detect any nitrogen-source utilization defects, Limjindaporn et al.[1] observed such defects in ΔΔgat1 mutants utilizing a more sensitive liquid medium assay.	NO	Probable_1to1_hand_annotation ([GAT1]-->[GAT1]) [SYN:3-to-1][IPbh:1-to-1][Ca:Subset][Sc:Same]	[GLN3,GAT1,orf19.1150]-->[GAT1]	N/A	[GAT1]-->[GAT1]	N/A	GATA (PF00320) [417,451,4.2E-20]	YES	NO	NO	0	0	0	0	0	0	0	0	0	0	0	0	0	0	0	0	0	0	0	0	0	0	0	2.5	0	0	0	0	0	0	0	0	2	0.5	0	0	0
ORF19.1496	N/A	No Phenotype	NO	[SYN:2-to-1][IP:None]	[orf19.1496,GLO3]-->[GLO3]	N/A	N/A	N/A	Fungal_trans (PF04082) [2,94,1.5E-11]	NO	NO	NO	0	0	0	0	0	0	0	0	0	0	0	0	0	0	0	0	0	0	0	0	0	-0.5	0	0	0	N/A	0	0	0	0	0	0	0	0	0	0	0
ORF19.1497	N/A	Phenotypic testing was uninterpretable due to substantial differences between knockout isolates.	YES (Inconsistent)	N/A	N/A	N/A	N/A	N/A	Zn_clus (PF00172) [29,66,3.2E-10]	NO	NO	NO	[X][P1][I]-2.0	[I]-1.5	[X][I]-1.5	[X][I]-2.0	[X][P1][I]-1.5	[I]-1.5	[X][I]-1.5	[X][I]-2.0	[X][I]-1.5	[I]-1.5	[I]-1.5	[X][I]-1.5	[X][P3][I]-1.5	[X][P3][I]-1.5	[X][P1][I]-1.0	[X][I]-1.0	[X][I]-1.5	[X][I]-1.5	[X][I]-2.0	[X][I]-2.0	[X][I]-1.0	[X][I]-2.0	[X][I]-1.5	[X][P1][I]-2.0	[X][I]-2.0	[S]0.0	[X][I]-1.5	[X][I]-1.5	[X][I]-1.5	[X][I]-1.5	-0.5	[X][I]-1.5	-0.5	0.5	[X][I]-1.0	[X][I]-1.5	[X][I]-1.5
ORF19.1499	CTF1	No Phenotype	NO	N/A	N/A	N/A	N/A	N/A	Zn_clus (PF00172) [82,121,1.6E-11]|Fungal_trans (PF04082) [442,539,8.0E-18]	NO	NO	NO	0	0	0	0	0	0	0	0	0	0	0	0	0	0	0	-1.25	0	0	0	-0.5	0.25	0	0	0	0	0	0	[I]-0.75	0	0	0	0	0	0	0	0	0
ORF19.1543	OPI1	Phenotypic testing was uninterpretable due to substantial differences between knockout isolates.	YES (Inconsistent)	CLEAR_1to1_bh	[OPI1]-->[OPI1]	N/A	[OPI1]-->[OPI1]	N/A	N/A	NO	NO	NO	-0.5	0	0	0	0	0	0	[I]-0.67	0	0	0	0	0	0	[I]-1.5	0.67	0	-0.67	0	[I]-0.67	0	-0.33	[I]-0.67	-0.33	0	N/A	0	0	-0.33	[I]-0.67	[I]-1.0	0	0	0	0	0	0
ORF19.1577	N/A	Phenotypic testing was uninterpretable due to substantial differences between knockout isolates.	YES (Inconsistent)	N/A	N/A	N/A	N/A	N/A	GATA (PF00320) [382,417,2.1E-15]	NO	NO	NO	0	0	0	-0.5	0	0	0	0	0	0	0	0	[P3]0.0	[P3]0.0	0.25	[I]-1.0	0	0.5	[I]-1.5	[I]-1.5	[I]-1.0	0	0	-0.25	[I]-0.5	0	0	0	[I]1.0	[I]-1.0	[I]1.5	0	0.5	[I]1.5	0	0	0
ORF19.1623	CAP1	ΔΔcap1 mutants exhibited strong sensitivity to 5-Fluorocytosine, Menadione, and H2O2, supporting previous characterization of CAP1 as critical for oxidative stress response. It is unclear whether 5-FC generates reactive oxygen species, but it is noteworthy that (A) many of the Menadione-sensitive deletion strains were also sensitive to 5-FC, and (B) expression profiling of the response of C. albi…	NO	CLEAR_1to2_WGD	[CAP1]-->[CAD1,YAP1]	[CAP1]-->[YAP1]	N/A	[CAD1,YAP1]	bZIP_1 (PF00170) [43,102,3.0E-7]	YES	NO	NO	0	0	0	0	0	0	0	0	0	0	0	0	0	0	-3.25	0	0	0	0	0	0	0	0	-0.33	0	-3.5	-3	-4	-1	0	0.5	0	0	0	0	0	0
ORF19.166	N/A	Phenotypic testing was uninterpretable due to substantial differences between knockout isolates. Coste et al. [3] identified ASG1 as essential for growth on non-fermentative carbon sources. We noted that ΔΔasg1 knockouts were white on copper plates, a trait shared by other respiration-impaired strains (e.g. ΔΔhap2).	YES (Inconsistent)	[SYN:1-to-2][IPo:1-to-1][Ca:Same][Sc:Subset]	[orf19.166]-->[YJL206C,ASG1]	[orf19.166]-->[ASG1]	N/A	N/A	Zn_clus (PF00172) [93,130,7.6E-13]|Fungal_trans (PF04082) [405,506,5.3E-29]	NO	NO	NO	[P1]0.0	0	0	[I]-1.0	[P1]0.0	0	0	0	0	0	0	0	[P3]0.0	[P3]0.0	[P1]0.0	-0.33	0	0	0	0	0	0	0	[P1]0.0	[I]-0.67	N/A	-0.33	0	[I]-0.67	0	[I]1.33	0	0	0	0	0	0
ORF19.1685	N/A	ΔΔorf19.1685 mutants exhibited impaired growth on Lee's medium and reduced colony wrinkling on Spider medium. Follow-up phenotyping revealed that these mutants are defective in the utilization of mannitol as a carbon source. (Both Lee's and Spider contain mannitol, but presumably contain alternative sources of carbon that support some growth.)	NO	[SYN:14-to-1][IPbh:1-to-1][Ca:Subset][Sc:Different]	[orf19.2748,orf19.1684,FGR17,orf19.3405,orf19.6888,orf19.5548,orf19.998,orf19.1685,orf19.5940,orf19.2315,orf19.4776,SUC1,orf19.4778,orf19.6781]-->[HMS1]	N/A	[orf19.1685]-->[YPR196W]	N/A	Zn_clus (PF00172) [113,150,1.4E-11]	NO	YES	YES	0	0	0	0	0	0	0	0	0	0	-2.5	-0.5	[X]-2.5	[X]-2.5	0	0	0	0	0	-0.5	0	0	0	0	0	N/A	0	0	0	0	0	0	0	0	0	0	0
ORF19.1718	N/A	ΔΔorf19.1718 mutants exhibited no clear phenotypes. One of approximately ten mutants to form a strong pink colony coloration after 7 days growth on a plate containing BPS (signaling formation of a ferrous-BPS complex).	NO	N/A	N/A	N/A	N/A	N/A	Zn_clus (PF00172) [67,106,1.4E-4]	NO	NO	NO	0	0	0	0	0	0	0	0	0	0	0	0	0	0	0	0	0	0	0	-1	0.25	0	0	0	0	0	0	0	0	0	0	0	0	0	0	0	0
ORF19.173	N/A	ΔΔorf19.173 mutants exhibited strong resistance to 5-Fluorocytosine and weak sensitivity to Copper.	NO	[SYN:1-to-1][IPbh:3-to-1][Ca:Overlap][Sc:Same]	[orf19.173]-->[AZF1]	N/A	[orf19.173,orf19.1535,orf19.3928]-->[AZF1]	N/A	zf-C2H2 (PF00096) [942,964,7.5E-6 + 970,992,8.0E-7 + 914,936,2.8E-5 + 998,1023,3.5E-6]	YES	NO	NO	0	0	0	0	0	0	0	0	0	0	0	0	0	0	2.83	0	0	[S]0.0	0	0	-0.67	-0.25	0	[I]-0.33	0	0	0	0	[S]0.0	-2	0	0	[S]0.0	0	0	0	0
ORF19.1757	N/A	No Phenotype	NO	CLEAR_1to2_WGD	[orf19.1757]-->[MET31,MET32]	N/A	[orf19.1757]-->[MET32]	[MET31,MET32]	zf-C2H2 (PF00096) [443,465,2.3E-6 + 471,495,0.0026]	NO	NO	NO	0	0	0	[S]0.0	0	0	0	[S]0.0	[S]0.0	0	[S]0.0	[S]0.0	[S]0.0	[S]0.0	0	0.5	[S]0.0	[S]0.0	[S]0.0	[S]0.0	0	0	0	0	0	[S]0.0	[S]0.0	0	[S]0.0	[S]0.0	[S]0.0	0	[S]0.0	[S]0.0	0	0	0
ORF19.1773	RAP1	ΔΔrap1 mutants were very sick, preventing clear interpretation of phenotyping results. The two isolates tested were not fully independently derived. One of approximately ten mutants to form a strong pink colony coloration after 7 days growth on a plate containing BPS (signaling formation of a ferrous-BPS complex).	YES (SINGLE-MULTI)	CLEAR_1to1_bh	[RAP1]-->[RAP1]	N/A	[RAP1]-->[RAP1]	N/A	Rap1-DNA-bind (PF09197) [374,421,1.3E-6]	NO	NO	IGNORE	[X]-3.0	-2.5	[X][I]-1.0	[X]-3.0	[X]-3.0	-2.5	[X]-1.0	[X]-2.0	[X]-2.0	-2.5	-3	[X]-2.0	[X]-3.0	[X]-2.0	[X][P1][I]-1.0	0	[X]-2.0	0	[X]-3.0	[X]-3.0	[X][I]-1.5	[X]-2.0	[X]-3.0	[X]-4.0	[X]-3.5	N/A	[X]-2.5	[X]-3.0	[X]-2.0	[X]-2.0	0.5	[X]-2.5	0	0	[X][I]-1.0	[X]-2.5	[X]-2.0
ORF19.1926	SEF2	ΔΔsef2 mutants exhibited a strong sensitivity to Copper as well as a purple coloration upon extended incubation on CHROMagar medium. SEF1, SEF2, and HAP43 are the only transcription factors up-regulated upon deletion of the suppressor of ferric uptake SFU1 (Lan CY. et al.[4] and our unpublished data).	NO	Probable_2to1_hand_annotation ([SEF1,SEF2]-->[SEF1]) [SYN:2-to-1][IPbh:1-to-1][Ca:Subset][Sc:Same]	[SEF2,SEF1]-->[SEF1]	N/A	[SEF2]-->[SEF1]	N/A	Zn_clus (PF00172) [25,66,2.0E-8]	YES	NO	NO	0	0	0	0	0	0	0	0	0	0	0	0	0	0	0	0	0	0	-1.5	-1.5	-0.5	0	0	0	0	N/A	0	0	-1.5	-3.5	-2.5	0	0	-0.5	0	0	0
ORF19.1973	HAP5	ΔΔhap5 mutants grew poorly on a broad spectrum of media, including SD, Lee's, Spider and YEP, but notably not including YEPD. The mutants were also strongly resistant to Copper, strongly sensitive to pH10.5, weakly resistant to Calcofluor White and Caffeine, and weakly sensitive to Menadione. Sensitivity to the chelator BPS was also observed upon follow-up testing using YEPD base media. Many of t…	NO	CLEAR_1to1_bh	[HAP5]-->[HAP5]	N/A	[HAP5]-->[HAP5]	N/A	CBFD_NFYB_HMF (PF00808) [144,208,2.1E-21]	YES	YES (blood agar, but sick)	YES	0	0	0	-0.5	[X]-2.5	-2.5	[X]-2.5	[X]-2.5	[X]-2.0	-2.5	-3	[X]-2.0	[X]-2.5	[X]-2.0	[X]-4.0	[X][I]-1.0	[X]-2.0	[X]-2.5	[X]-2.0	[X]-2.0	2	0	-2	2.5	0	N/A	-2	0	0	2.5	3	-3.5	[X]-2.0	[X]-2.0	0	[X]-2.0	[X]-2.0
ORF19.2054	FGR15	ΔΔorf19.2054 mutants exhibited growth impairment on base media at both low and elevated temperatures, weak sensitivity to Caffeine, and strongly enhanced colony wrinkling on Spider medium at both 30˚C and 37˚C. Phenotyping data is limited for these mutants because additional knockout isolates were not created until late in the study (and were only assayed on a subset of the media used in the prim…	NO	[SYN:3-to-1][IPbh:2-to-1][Ca:Subset][Sc:Same]	[RPN4,orf19.2051,FGR15]-->[RPN4]	N/A	[RPN4,FGR15]-->[RPN4]	N/A	Znf_C2H2 (missed by PFAM)	YES (not in stress figure)	YES	NO	-3	0	0	-3	-3	-0.25	-2	-3	0	[S]0.0	[S]0.0	[S]0.0	[S]0.0	[S]0.0	[S]0.0	[I]-0.78	-0.17	-0.5	0	-0.17	[S][I]1.0	[I]-0.22	[S]0.0	-2.08	[I]-2.22	[S]0.0	[S]-2.0	[S]-0.5	[S]0.0	[S]-3.0	[S]-1.0	[S][I]-1.5	[S]2.0	[S]3.0	[S]0.0	[S]0.0	[S]0.0
ORF19.2088	N/A	ΔΔorf19.2088 and ΔΔorf19.3063 mutants both resemble S. cerevisiae genes annotated in SGD as subunits of the DNA Polymerase B (II) subunit. Deletion of the two genes exhibited strongly overlapping phenotypic profiles, characterized by (A) poor growth on a variety of media that was less apparent at 16˚C or in the presence of the chelator BCS and (B) invasive growth on SD and YEPD media.	NO	CLEAR_1to1	[orf19.2088]-->[DPB4]	[orf19.2088]-->[DPB4]	N/A	N/A	CBFD_NFYB_HMF (PF00808) [30,101,5.8E-10]	NO	YES (sick)	YES	-0.5	-3	[X]-3.0	[X]-4.0	0	-3	[X]-3.0	[X]-4.0	[X]-2.0	-2	-2	[X]-3.0	[X]-2.0	[X]-3.0	[X]-3.0	-0.5	0	0	[X]-2.0	[X]-2.0	[X]-2.0	0	[X]-3.0	[X]-4.0	0	N/A	[X]-2.0	[X]-3.0	[X]-2.0	[X]-2.0	0	[X]-2.0	0	0	[X]-1.0	[X]-2.0	[X][I]-1.5
ORF19.2119	NDT80	ΔΔndt80 mutants were highly pleiotropic. The mutants exhibited a hint of growth impairment on some base media and exhibited strong sensitivity to Fluconazole, SDS, Caffeine, Lithium Chloride, H2O2, and Copper. In addition, the mutants exhibited weak sensitivity to Menadione and pH10.5 and weak resistance to Fenpropimorph. The Fluconazole sensitivity was previously noted by Chen et al. [6]. The mo…	NO	Probable_2to1_hand_annotation ([NDT80,orf19.513]-->[NDT80]) [SYN:2-to-1][IPbh:2-to-1][Ca:Same][Sc:Same]	[NDT80,orf19.513]-->[NDT80]	N/A	[NDT80,orf19.513]-->[NDT80]	N/A	NDT80_PhoG (PF05224) [242,487,3.8E-99]	YES	YES	NO	[I]-1.0	-0.5	0	-1.5	0	-1.5	0	[X]-2.0	[X]-1.5	0	-2	0	-0.5	-0.5	-4	-4	0	0	1	2	-0.5	-3	-1.5	-4	-3.5	N/A	-2.5	-2.5	-3.5	-3	-1.5	-2.5	0	0	0	0	0
ORF19.217	N/A	No Phenotype	NO	N/A	N/A	N/A	N/A	N/A	zf-C2H2 (PF00096) [272,296,3.3E-7 + 244,266,4.0E-4]	NO	NO	NO	0	0	0	0	0	0	0	0	0	0	0	0	0	0	0	0	0	0	0	0	0	0	0	0	0	[S]0.0	0	0	0	0	0	0	-0.5	-0.5	0	0	0
ORF19.2315	N/A	ΔΔorf19.2315 mutants exhibited weak sensitivity to Copper. One knockout isolate exhibited some sensitivity to growth at elevated temperatures (37˚C and 42˚C), whereas the other isolate did not.	NO	[SYN:14-to-1][IPbh:1-to-1][Ca:Subset][Sc:Different]	[orf19.2748,orf19.1684,FGR17,orf19.3405,orf19.6888,orf19.5548,orf19.998,orf19.1685,orf19.5940,orf19.2315,orf19.4776,SUC1,orf19.4778,orf19.6781]-->[HMS1]	N/A	[orf19.2315]-->[RTG3]	N/A	HLH (PF00010) [352,435,6.8E-15]	YES (only weak copper phenotype)	NO	NO	0	0	0	0	0	0	[I]-0.75	[I]-1.5	0	0	0	0	0	0	0	0	0	0	0	0	0	-0.25	0	0.25	0.25	-0.5	0	0	1.5	-2	0	0	0	0	0	0	0
ORF19.2356	CRZ2	ΔΔcrz2 mutants exhibited strong resistance to Copper, weak resistance to Fluconazole, borderline sensitivity to low pH (Lee's pH4.5 and SD pH2.1), and sensitivity to low temperature (16˚C) on SD medium. The latter phenotype was one of only a few cases of cold-sensitivity in the absence of general growth defects on base media.	NO	[SYN:3-to-1][IPbh:3-to-1][Ca:Same][Sc:Same]	[CRZ2,orf19.4972,CRZ1]-->[CRZ1]	N/A	[CRZ2,orf19.4972,CRZ1]-->[CRZ1]	N/A	zf-C2H2 (PF00096) [386,408,0.017 + 358,380,3.8E-7]	YES	NO	NO	0	0	0	0	-2.5	0	0	0	0	0	-1	-2	-0.5	-0.5	-0.5	2.5	0	0	-1.5	-1.5	0	-1.5	0	0	0	N/A	0	0	-0.5	1.5	3	0	[I]-1.5	-2	0	0	0
ORF19.2476	N/A	ΔΔorf19.2476 mutants exhibited strong resistance to Copper. However, inconsistent results were obtained for the two knockout isolates on Fenpropimorph and 5-Fluorocytosine: one isolate exhibited sensitivity and the other did not.	YES (Inconsistent)	CLEAR_1to1	[orf19.2476]-->[ECM5]	[orf19.2476]-->[ECM5]	N/A	N/A	N/A	IGNORE	NO	NO	0	0	0	0	0	0	0	0	0	0	0	0	0	0	[I]-2.0	-0.5	0	[S]0.0	[I]-1.5	[I]-1.5	0	-0.5	0	0	0.5	N/A	0	0	[S]2.0	2	3	0	[S]0.0	0	0	0	0
ORF19.255	N/A	No Phenotype	NO	N/A	N/A	N/A	N/A	N/A	Zn_clus (PF00172) [8,45,7.8E-9]	NO	NO	NO	0	0	0	0	0	0	0	0	0	0	0	0	0	0	0	0	0	0	-0.5	0	0	0	0	0	0	N/A	0	0	0	0	0	0	-0.5	[I]-1.5	0	0	0
ORF19.2612	N/A	No Phenotype	NO	[SYN:6-to-2][IPbh:1-to-1][Ca:Subset][Sc:Different][WGD]	[orf19.6713,orf19.2612,orf19.6309,STP4,orf19.5105,STP3]-->[STP3,STP4]	N/A	[orf19.2612]-->[SWI5]	[STP3,STP4]	zf-C2H2 (PF00096) [111,135,2.1E-4]	NO	NO	NO	0	0	0	0	[I]-1.0	0	0	0	0	0	0	0	0	0	0	0	0	-0.5	0	0	[I]-1.0	0	0	0.25	-0.25	0	0	0	-0.5	0	0	0	0	0	0	0	0
ORF19.2646	N/A	No Phenotype	NO	N/A	N/A	N/A	N/A	N/A	Zn_clus (PF00172) [31,70,1.2E-5]|Fungal_trans (PF04082) [749,857,1.6E-10]	NO	NO	NO	0	0	0	0	0	0	0	0	0	0	0	0	0	0	0	0	0	0	0	0	0	0	0	0	0	0	0	0	0	0	0	0	[I]-1.0	-0.5	0	0	0
ORF19.2647	N/A	No Phenotype	NO	N/A	N/A	N/A	N/A	N/A	Zn_clus (PF00172) [31,70,1.1E-7]	NO	NO	NO	0	0	0	0	0	0	0	0	0	0	0	0	0	0	0	0	0	0	0	0	0	-0.25	0	0	-0.25	[S]0.0	0	0	0	0	0	0	0	0	0	0	0
ORF19.2730	N/A	No Phenotype	NO	[SYN:2-to-2][IPbh:2-to-1][Ca:Same][Sc:Subset][WGD]	[orf19.2743,orf19.2730]-->[GIS1,RPH1]	N/A	[orf19.2743,orf19.2730]-->[RPH1]	[GIS1,RPH1]	N/A	NO	NO	NO	0	0	0	0	0	0	0	0	0	0	0	0	0	0	0	0	0	0	0	0	0	0	0	0	0	0	0	0	0	0	0	0	0	0.5	0	0	0
ORF19.2743	N/A	Testing of a single ΔΔorf19.2743 isolate revealed no clear phenotypes.	YES (Inconsistent)	[SYN:2-to-2][IPbh:2-to-1][Ca:Same][Sc:Subset][WGD]	[orf19.2743,orf19.2730]-->[GIS1,RPH1]	N/A	[orf19.2743,orf19.2730]-->[RPH1]	[GIS1,RPH1]	N/A	NO	NO	NO	[S]0.0	[S]0.0	[S]0.0	[S]0.0	[S]0.0	[S]0.0	[S]0.0	[S]0.0	[S]0.0	[S]0.0	[S]0.0	[S]0.0	[S]0.0	[S]0.0	[S]0.0	[S]0.0	[S]0.0	[S]0.0	[S]0.0	[S]0.0	[S]0.0	[S]0.0	[S]0.0	[S]0.0	[S]0.0	N/A	[S]0.0	[S]0.0	[S]0.0	[S]0.0	[S]0.0	[S]0.0	[S]0.0	[S]0.0	[S]0.0	[S]0.0	[S]0.0
ORF19.2745	N/A	No Phenotype	NO	[SYN:3-to-1][IPbh:5-to-1][Ca:Overlap][Sc:Same]	[orf19.1822,orf19.2745,CZF1]-->[UME6]	N/A	[orf19.7317,orf19.1822,orf19.2745,orf19.4251,CZF1]-->[UME6]	N/A	Zn_clus (PF00172) [379,417,2.7E-9]	NO	NO	NO	0	0	0	0	0	0	0	[I]-1.0	0	0	0	0	0	0	0.5	0	0	[S]0.0	0	0	0	0	0	0	0.5	N/A	0	0	[S]-1.0	0	0	0	[S]0.0	[I]1.0	0	0	0
ORF19.2747	RGT1	ΔΔrgt1 mutants exhibited a strong reduction of colony wrinkling on YEPD medium at 37˚C and 42˚C.	NO	CLEAR_1to1_bh	[RGT1]-->[RGT1]	N/A	[RGT1]-->[RGT1]	N/A	Zn_clus (PF00172) [88,134,6.7E-6]	NO	YES	NO	0	0	0	0	0	0	0	0	0	0	0	0	0	0	0	0	0	0	0	0	0	0	0	0	0	N/A	0	0	0	0	0	0	-1.5	[I]-1.0	0	0	0
ORF19.2748	N/A	ΔΔorf19.2748 mutants exhibited strongly reduced growth on medium containing Proline as nitrogen source and a weak growth impairment on Lee's medium pH4.5. These mutants also exhibited a strong reduction of peripheral invasive filaments on Lee's medium pH6.8 at 37˚C. Note that Lee's medium is supplemented with 0.5g/L of Proline, and the inability to utilize this supplement may explain the phenotyp…	NO	[SYN:14-to-1][IPbh:1-to-1][Ca:Subset][Sc:Different]	[orf19.2748,orf19.1684,FGR17,orf19.3405,orf19.6888,orf19.5548,orf19.998,orf19.1685,orf19.5940,orf19.2315,orf19.4776,SUC1,orf19.4778,orf19.6781]-->[HMS1]	N/A	[orf19.2748]-->[ARG81]	N/A	Zn_clus (PF00172) [10,49,3.1E-11]	NO	YES	YES	0	0	0	0	0	0	0	0	0	0	-2	[X][I]-1.0	0	0	0	0	0	0	0	0	0	-0.25	0	-0.42	-0.25	0	0	0	0	0	0	0	0	0	0	0	-3
ORF19.2752	ADR1	Testing of a single ΔΔadr1 isolate revealed no clear phenotypes.	YES (Single isolate)	[SYN:1-to-1][IPo:1-to-1][Ca:Same][Sc:Different]	[ADR1]-->[YGR067C]	[ADR1]-->[ADR1]	N/A	N/A	zf-C2H2 (PF00096) [117,139,3.3E-6 + 145,168,6.0E-5]	NO	NO	NO	[S]0.0	[S]0.0	[S]0.0	[S]0.0	[S]0.0	[S]0.0	[S]0.0	[S]0.0	[S]0.0	[S]0.0	[S]0.0	[S]0.0	[S]0.0	[S]0.0	[S]0.0	[S]0.0	[S]0.0	[S]-1.0	[S]0.0	[S]0.0	[S]0.0	[S]-2.0	[S]0.0	[S]0.0	[S]0.0	N/A	[S]0.0	[S]0.0	[S]0.0	[S]0.0	[S]0.0	[S]0.0	[S]0.0	[S]0.0	[S]0.0	[S]0.0	[S]0.0
ORF19.2753	N/A	No Phenotype	NO	[SYN:4-to-1][IPbh:3-to-1][Ca:Overlap][Sc:Different]	[ZCF25,orf19.4573,orf19.2564,orf19.2753]-->[TMA23]	N/A	[orf19.6493,orf19.921,orf19.2753]-->[PUF2]	N/A	Zn_clus (PF00172) [13,50,6.2E-8]|Fungal_trans (PF04082) [378,475,1.7E-16]	NO	NO	NO	0	0	0	-0.5	0	0	0	0	0	0	0	0	0	0	0.33	0	0	[S]0.0	0	0	[I]-0.67	-0.33	0	0	0	[S]0.0	0	0	[S]0.0	0	0	0	[S]0.0	0	0	0	0
ORF19.2808	N/A	No Phenotype	NO	N/A	N/A	N/A	N/A	N/A	Zn_clus (PF00172) [30,68,3.0E-12]	NO	NO	NO	0	0	0	0	0	0	0	0	0	0	0	0	0	0	0	0	0	[S]0.0	0	0	0	0	0	0	0	N/A	0	0	[S]0.0	0	0	0	[S]0.0	0	0	0	0
ORF19.2842	GZF3	ΔΔgzf3 mutants were highly pleiotropic, exhibiting strong sensitivity to elevated temperatures (37˚C and 42˚C on YEPD and SD), Fluconazole, Lithium Chloride, and Copper. Weak sensitivity to Caffeine and Fluphenazine was also observed. The mutants also exhibited enhanced colony wrinkling on several media. Follow-up morphological testing of single-cell-derived colonies revealed that ΔΔgzf3 mutants …	NO	CLEAR_1to2_WGD	[GZF3]-->[GZF3,DAL80]	N/A	[GZF3]-->[GZF3]	[GZF3,DAL80]	GATA (PF00320) [134,168,1.8E-17]	YES	YES	NO	0	0	0	-3	0	0	-2.33	-3	0	0	0	-1	0	0	0	-3	-2	[S]-2.0	[I]1.5	[I]1.5	0	[I]-1.67	0	-2.33	-3.67	[S]0.0	0	-1.67	[S]0.0	-3.5	[I]-2.0	[I]-0.67	[S]0.0	1.5	0	0	0
ORF19.2961	N/A	ΔΔorf19.2961 mutants exhibited weak sensitivity to 5-Fluorocytosine, Calcofluor White, and Caffeine and strong resistance to Copper. Colony morphologies of these mutants were slightly atypical.	NO	[SYN:2-to-1][IPbh:1-to-1][Ca:Subset][Sc:Different]	[orf19.5975,orf19.2961]-->[ADR1]	N/A	[orf19.2961]-->[MIG2]	N/A	zf-C2H2 (PF00096) [105,130,8.0E-6]	YES	NO	NO	0	0	0	-0.5	-0.25	0	-0.25	0	0	0	0	0	0	0	-2.38	[I]0.75	0	[S]0.0	0	-1.5	-2.5	0	0	-2.63	-0.5	0	0	[I]-0.75	[S]0.0	2.5	3	0	[S]-2.0	[I]-1.0	0	0	0
ORF19.3012	ARO80	ΔΔorf19.2743 mutants exhibited no clear phenotypes in the primary screen. However, follow-up phenotyping revealed a strong impairment in the utilization of Isoleucine as a nitrogen source. Note that the two isolates tested were not fully independently derived.	YES (SINGLE-MULTI)	CLEAR_1to1	[ARO80]-->[ARO80]	[ARO80]-->[ARO80]	N/A	N/A	Zn_clus (PF00172) [43,87,1.1E-8]	NO	NO	IGNORE	[P1]0.0	0	0	0	[P1]0.0	0	0	0	0	0	0	0	[P3]0.0	[P3]0.0	[P1]0.0	0	0	0	0	-0.33	0	0	0	[P1]0.0	0	[S]0.0	0	0	0	0	[I]0.67	0	0	0	0	0	0
ORF19.3063	N/A	ΔΔorf19.2088 and ΔΔorf19.3063 mutants both resemble S. cerevisiae genes annotated in SGD as subunits of the DNA Polymerase B (II) subunit. Deletion of the two genes exhibited strongly overlapping phenotypic profiles, characterized by (A) poor growth on a variety of media that was less apparent at 16˚C or in the presence of the chelator BCS and (B) invasive growth on SD and YEPD media.	NO	CLEAR_1to2_WGD	[orf19.3063]-->[DPB3,DLS1]	N/A	[orf19.3063]-->[DPB3]	[DPB3,DLS1]	CBFD_NFYB_HMF (PF00808) [62,126,6.3E-8]	NO	YES (sick)	YES	[I]-1.0	-3	[X]-3.5	[X]-4.0	0	-3	[X]-3.5	[X]-4.0	[X]-2.5	-2	-2.5	[X]-3.5	[X]-2.0	[X]-3.5	[X]-3.5	[X][I]-2.5	[X][I]-1.5	[X][I]-1.5	[X]-2.5	[X]-2.5	[X]-2.0	[X][I]-1.5	[X]-3.0	[X]-4.0	[X][I]-1.5	N/A	[X]-2.0	[X]-3.0	[I]-1.0	[X]-2.0	[I]1.5	[X]-2.5	[I]1.0	[I]1.5	-0.5	[X]-2.0	[X]-2.0
ORF19.3127	CZF1	ΔΔczf1 mutants exhibited a shared resistance to 5-Fluorocytosine, but exhibited numerous inconsistencies on other media.	YES (Inconsistent)	[SYN:3-to-1][IPbh:5-to-1][Ca:Overlap][Sc:Same]	[orf19.1822,orf19.2745,CZF1]-->[UME6]	N/A	[orf19.7317,orf19.1822,orf19.2745,orf19.4251,CZF1]-->[UME6]	N/A	Zn_clus (PF00172) [313,350,6.0E-4]	IGNORE	NO	NO	-0.13	0	0	[I]-0.25	-0.13	0	0	0	0	0	0	0	0	0	2.5	[I]-1.13	[I]-0.25	[I]-0.19	[I]-1.88	[I]-1.88	[I]-1.5	[I]-0.44	0	-1.08	[I]-0.69	N/A	0	0	0	0	[I]0.75	0	0	0	0	0	0
ORF19.3182	GIS2	ΔΔgis2 mutants exhibited strong sensitivity to cold (16˚C) on YEPD medium and borderline cold-sensitivity on SD medium. In addition, the mutants exhibited strong sensitivity to Sorbitol and 5-Fluorocytosine and marginal sensitivity to low pH. One of approximately ten mutants to form a strong pink colony coloration after 7 days growth on a plate containing BPS (signaling formation of a ferrous-BPS…	NO	CLEAR_1to1	[GIS2]-->[GIS2]	[GIS2]-->[GIS2]	N/A	N/A	zf-CCHC (PF00098) [27,44,3.5E-5 + 111,128,6.8E-6 + 158,175,1.1E-7 + 131,148,2.1E-6 + 7,24,8.9E-7 + 73,90,1.7E-6 + 51,68,9.3E-6]	YES	NO	NO	-3	0	0	0	-1.42	0	0	0	0	0	0	0	0	0	-3.83	-0.25	-1.5	0	0	-1	[I]1.5	0	-3	0	[I]-0.75	0	0	0	0	0	[I]1.5	0	-2.5	-0.5	0	0	0
ORF19.3187	ZNC1	No Phenotype	NO	N/A	N/A	N/A	N/A	N/A	Zn_clus (PF00172) [24,61,2.0E-9]|Fungal_trans (PF04082) [411,507,3.1E-4]	NO	NO	NO	0	0	0	0	0	0	0	0	0	0	0	0	0	0	[I]1.0	0	0	0	0	0	0	0	0	0	0	0	0	0	0	0	0	0	[I]-1.5	0	0	0	0
ORF19.3188	TAC1	ΔΔtac1 mutants exhibited weak sensitivity to Fluconazole. This sensitivity has previously been reported by Coste et al.[7].	NO	N/A	N/A	N/A	N/A	N/A	Zn_clus (PF00172) [38,77,2.1E-7]|Fungal_trans (PF04082) [423,517,1.1E-18]	YES	NO	NO	0	0	0	0	0	0	0	0	0	0	0	0	0	0	0	-2.5	-1	0	0	0	0	0	0	0	0	N/A	0	0	0	0	0	0	0	0	0	0	0
ORF19.3190	HAL9	No Phenotype	NO	N/A	N/A	N/A	N/A	N/A	Zn_clus (PF00172) [64,102,4.5E-7]|Fungal_trans (PF04082) [388,481,9.6E-5]	NO	NO	NO	0	0	0	0	0	0	0	0	0	0	0	0	0	0	0	0	0	0	0	0	0	0	0	0	0	[S]0.0	0	0	0	0	0	0	0	0	0	0	0
ORF19.3193	FCR3	No Phenotype	NO	[SYN:1-to-1][IPbh:2-to-1][Ca:Overlap][Sc:Same]	[FCR3]-->[YAP3]	N/A	[HAP43,FCR3]-->[YAP3]	N/A	bZIP_1 (PF00170) [209,272,1.6E-6]	NO	NO	NO	0	0	0	0	0	0	0	0	0	0	0	0	0	0	0	0	0	0	0	0	0	0	0	0	0	0	0	0	0	0	0	0	0	0	0	0	0
ORF19.3252	N/A	ΔΔorf19.3252 mutants exhibited a general growth impairment on base media, inability to grow on Lee's medium, and possible sensitivity to EDTA and resistance to 5-Fluorocytosine and Caffeine. However, these results are uncertain as the mutant isolates were not fully independently derived and the phenotyping results exhibited numerous inconsistencies.	YES (SINGLE-MULTI)	CLEAR_1to1	[orf19.3252]-->[DAL81]	[orf19.3252]-->[DAL81]	N/A	N/A	Zn_clus (PF00172) [118,158,3.0E-6]|Fungal_trans (PF04082) [439,525,2.8E-13]	IGNORE	NO	IGNORE	[P1][I]-1.0	[I]-1.0	[I]-1.0	-3	[P1]-0.5	[I]-1.0	-2	-3	-2	[I]-1.0	-4	[X]-4.0	[X]-4.0	[X]-4.0	[P1][I]2.0	-4	[I]-1.0	0	[I]-1.5	-3	-2.5	-4	[I]-1.0	[P1][I]3.0	-4	N/A	-3	-2	[I]-1.5	[I]-1.0	[I]1.5	-3	0	0	0	0	-0.5
ORF19.3305	N/A	No Phenotype	NO	[SYN:2-to-1][IPbh:1-to-1][Ca:Subset][Sc:Different]	[orf19.3305,orf19.4524]-->[YFL052W]	N/A	[orf19.3305]-->[UPC2]	N/A	Zn_clus (PF00172) [16,56,3.8E-7]	NO	NO	NO	0	0	0	0	0	0	0	0	0	0	0	0	0	0	0	0	0	0	0	0	0	0	0	0	[I]-0.5	[S]0.0	0	0	0	[I]-1.0	[I]-1.0	0	0	0	0	0	0
ORF19.3308	N/A	No Phenotype	NO	CLEAR_1to1	[orf19.3308]-->[STB5]	[orf19.3308]-->[STB5]	N/A	N/A	Zn_clus (PF00172) [37,76,8.4E-11]|Fungal_trans (PF04082) [292,391,5.5E-25]	NO	NO	NO	0	0	0	0	-0.5	0	0	0	0	0	0	0	0	0	0	0	0	0	0	0	0	0	0	0	0	N/A	0	0	0	0	0	0	0	0	0	0	0
ORF19.3434	N/A	No Phenotype	NO	[SYN:2-to-1][IPbh:1-to-1][Ca:Subset][Sc:Different]	[RIM101,orf19.3434]-->[RIM101]	N/A	[orf19.3434]-->[YGR067C]	N/A	zf-C2H2 (PF00096) [35,58,0.015 + 7,29,0.0014]	NO	NO	NO	0	0	0	0	-0.25	0	0	0	0	0	0	0	0	0	0	0	0	0	0	0	0	0	0	0	0	[S]0.0	0	0	0	0	0	0	-0.5	-0.5	0	0	0
ORF19.3625	N/A	No Phenotype	NO	CLEAR_1to1	[orf19.3625]-->[YNG1]	[orf19.3625]-->[YNG1]	N/A	N/A	N/A	NO	NO	NO	0	0	0	0	0	0	0	0	0	0	0	0	0	0	0	0.5	0	0	0	0	0	0	0	0	[I]1.0	N/A	0	0	0.5	0	0	0.5	0	0	0	0	0
ORF19.3736	KAR4	ΔΔkar4 mutants exhibited no clear phenotype (but a slight hint of sensitivity to low pH and low temperature on SD).	NO	CLEAR_1to1	[KAR4]-->[KAR4]	[KAR4]-->[KAR4]	N/A	N/A	N/A	NO	NO	NO	0	0	0	0	-1.42	0	0	0	0	0	-0.5	0	0	0	0	0	0	[S]0.0	0	-0.5	0	0	0	0	0.25	0	0	0	[S]0.0	0	0	0	[S]-2.0	[I]-1.5	0	0	0
ORF19.3753	SEF1	ΔΔsef1 mutants exhibited strong sensitivity to elevated pH and the iron chelator BPS, and weak sensitivity to SDS. The BPS and pH-sensitivity phenotypes resemble those observed in ΔΔhap43 mutants, and are likely due to an inability to import and/or utilize iron, as a study of S. cerevisiae by Serrano et al. [8] demonstrates that iron becomes limiting at high pH. SEF1, SEF2, and HAP43 are the only…	NO	Probable_2to1_hand_annotation ([SEF2,SEF1]-->[SEF1]) [SYN:2-to-1][IPo:1-to-1][Ca:Subset][Sc:Same]	[SEF2,SEF1]-->[SEF1]	[SEF1]-->[SEF1]	N/A	N/A	Zn_clus (PF00172) [88,129,1.3E-10]|Fungal_trans (PF04082) [336,439,1.3E-14]	YES	NO	YES	0	0	0	0	0	0	0	0	0	0	0	0	0	0	0	2.25	0	0	0	-0.5	0	-2.25	0	0	0	[S]0.0	0	0	0	-2	-1	-3.75	[I]-1.0	-0.5	0	0	0
ORF19.3794	CSR1	ΔΔcsr1 mutants exhibited a very strong sensitivity to the chelators BPS and EDTA (but not the chelator BCS). The mutants also exhibited reduced colony wrinkling and/or peripheral filamentation on Spider medium at 37˚C and Lee's medium pH6.8 at 37˚C. Follow-up morphological testing of single-cell-derived colonies revealed that ΔΔcsr1 mutants grown on Spider medium at 30˚C exhibit an absence of the…	NO	CLEAR_1to1_bh	[CSR1]-->[ZAP1]	N/A	[CSR1]-->[ZAP1]	N/A	zf-C2H2 (PF00096) [508,530,3.0E-4 + 536,558,1.3E-7 + 327,351,0.0013 + 564,588,1.1E-7 + 592,614,0.0032]	NO	YES	YES	0	0	0	0	[I]-0.5	0	0	0	0	0	0	0	0	0	0	-0.25	0	0	0	0	0	0	0	0	0	0	0	0	0	0	0	0	0	-0.5	0	0	0
ORF19.3809	N/A	ΔΔorf19.3809 mutants exhibited impaired growth on Lee's medium and SD medium (but not SC). Follow-up testing identified a requirement for Adenine as the source of these phenotypes. ΔΔorf19.3809 mutants also exhibited reduced colony wrinkling on YEPD and YEPD+10% Serum at 37˚C.	NO	CLEAR_1to1	[BAS1]-->[BAS1]	[BAS1]-->[BAS1]	N/A	N/A	Myb_DNA-binding (PF00249) [157,202,1.4E-10 + 104,149,5.2E-12]	NO	YES	YES	0	0	0	0	0	-3	[X]-2.5	0	0	-3	-4	[X]-3.5	[X]-3.5	[X]-3.0	0	0	[X]-2.5	-0.5	[X]-2.0	[I]-1.0	0	0	0	[I]-1.5	0	[S]0.0	0	0	0	0	0	[I]-0.75	[X]-4.0	[X]-4.0	0	[X]-3.0	[X]-3.0
ORF19.3865	N/A	Testing of a single ΔΔorf19.3865 isolate revealed weak sensitivity to Fluconazole, Fenpropimorph, Calcofluor White, and reduced growth on YEPD at 42C. An independent isolate is needed to confirm these phenotypes.	YES (Single isolate)	[SYN:3-to-1][IPo:1-to-1][Ca:Subset][Sc:Same]	[orf19.3865,orf19.3148,orf19.4590]-->[RFX1]	[orf19.3865]-->[RFX1]	N/A	N/A	RFX_DNA_binding (PF02257) [270,347,1.4E-30]	NO	NO	NO	[S]0.0	[S]0.0	[S]0.0	[S]-2.0	[S]0.0	[S]0.0	[S]0.0	[S]0.0	[S]0.0	[S]0.0	[S]0.0	[S]0.0	[S]0.0	[S]0.0	[S]0.0	[S]-2.0	[S]0.0	[S]0.0	[S]-1.0	[S]-2.0	[S]-2.0	[S]0.0	[S]0.0	[S]0.0	[S]0.0	N/A	[S]0.0	[S]0.0	[S]0.0	[S]0.0	[S]0.0	[S]0.0	[S]0.0	[S]0.0	[S]0.0	[S]0.0	[S]0.0
ORF19.3876	N/A	No Phenotype	NO	[SYN:2-to-1][IP:None]	[orf19.7583,orf19.3876]-->[URC2]	N/A	N/A	N/A	Zn_clus (PF00172) [42,83,2.8E-4]	NO	NO	NO	0	0	0	0	0	0	0	0	0	0	0	0	0	0	0	0	0	0	0	0	0	0	0	0	0	[S]0.0	0	0	0	0	0	0	0	0	0	0	0
ORF19.391	UPC2	ΔΔupc2 mutants exhibited strong sensitivity to Fenpropimorph and Fluconazole and weak sensitivity to growth at pH10.5. Follow-up testing revealed strongly impaired growth in an Anaerobic growth chamber. The Anaerobic growth and Fluconazole phenotypes have been previously described by MacPherson et al. [9]. One of approximately ten mutants to form a strong pink colony coloration after 7 days growt…	NO	[SYN:2-to-2][IPo:1-to-1][Ca:Subset][Sc:Subset][WGD]	[orf19.2077,UPC2]-->[ECM22,UPC2]	[UPC2]-->[UPC2]	N/A	[ECM22,UPC2]	Zn_clus (PF00172) [52,91,3.6E-10]	YES	NO	NO	-0.5	-0.25	0	[I]-0.75	[I]-1.0	-0.5	0	0	0	[I]-0.5	0	[I]-0.5	-0.25	0	0.25	-4	-1.75	-0.5	-3.25	-4	0	[I]-1.0	0	0	[I]-1.0	N/A	-0.25	0	[I]-2.0	0	0	-2.75	[I]-0.75	[I]-0.5	0	0	[I]-0.5
ORF19.3912	GLN3	ΔΔgln3 mutants exhibited impaired growth on SD medium and strong resistance to Caffeine. Liao WL et al. [10] have previously reported resistance of a ΔΔgln3 mutant to the TOR-inhibitor Rapamycin. Our follow-up phenotyping has also confirmed the Rapamycin resistance phenotype. This result is consistent with our observed Caffeine resistance, as Caffeine is also thought to inhibit TOR [11]. While no…	NO	Probable_1to1_hand_annotation ([GLN3]-->[GLN3]) [SYN:3-to-1][IPbh:3-to-1][Ca:Overlap][Sc:Different]	[GLN3,GAT1,orf19.1150]-->[GAT1]	N/A	[GLN3,SFU1,orf19.1150]-->[GLN3]	N/A	GATA (PF00320) [215,249,5.5E-17]	YES	NO	YES	0	0	0	0	[X]-1.5	-2.5	[X]-2.25	[X]-3.0	-0.5	-2.75	0	0	0	0	[X]-3.67	0	[X]-2.5	[X]-3.0	[X]-2.5	[X]-3.0	1.83	0	0	3	0.5	[S]0.0	0	0	0	0	0	0	[X]-2.0	[X]-2.0	0	-0.5	-0.5
ORF19.3928	N/A	No Phenotype	NO	N/A	N/A	N/A	N/A	N/A	zf-C2H2 (PF00096) [243,268,7.8E-4 + 322,344,1.5E-5 + 350,373,6.9E-5 + 292,316,2.8E-5 + 177,200,5.8E-5]	NO	NO	NO	0	0	0	0	0	0	0	0	0	0	0	0	0	0	0	0	0	0	0	-0.5	0	0	0	0	0	[S]0.0	0	0	0	0	[I]1.0	0	0	0	0	0	0
ORF19.3969	N/A	ΔΔorf19.3969 mutants exhibited reduced colony wrinkling and/or peripheral filamentation when grown at 37˚C on YEPD, YEPD+10% Serum, and Lee's pH6.8 medium. Follow-up morphological testing of single-cell-derived colonies on Spider medium at 30˚C revealed a smooth colony morphology in contrast to wild-type colonies, which exhibited wrinkling and peripheral invasive filaments.	NO	[SYN:2-to-2][IPbh:1-to-1][Ca:Subset][Sc:Subset]	[SFL1,orf19.3969]-->[MGA1,SFL1]	N/A	[orf19.3969]-->[SFL1]	N/A	HSF_DNA-bind (PF00447) [14,195,3.4E-11]	NO	YES	NO	0	0	0	0	0	0	0	0	0	0	0	0	0	0	0	0.5	0	0	0	0	-0.5	0	0	0	0	N/A	0	0	0	0	0	0	[I]-1.0	[I]-1.0	0	0	0
ORF19.3986	N/A	The two ΔΔppr1 isolates tested exhibited numerous phenotypic consistencies.	YES (Inconsistent)	CLEAR_1to1	[orf19.3986]-->[PPR1]	[orf19.3986]-->[PPR1]	N/A	N/A	Zn_clus (PF00172) [33,72,1.0E-10]|Fungal_trans (PF04082) [348,449,2.5E-28]	NO	NO	NO	[I]-0.5	0	0	-0.33	-0.25	0	-0.25	-0.33	0	0	0	0	0	0	[I]-1.0	0	[I]-1.0	[I]-1.0	[I]-1.0	[I]-1.0	[I]-0.5	[I]-0.5	0	0	-0.25	0	-0.33	0	-0.33	[I]0.67	[I]0.67	0	0	0	0	0	0
ORF19.4000	N/A	ΔΔorf19.4000 mutants exhibited weak resistance to copper, impaired growth on SD medium (but not SC), and slight impairment of growth on Lee's medium. Follow-up testing identified a requirement for Adenine as the source of these phenotypes, a result similar to that observed for ΔΔbas1. This result suggests that ORF19.4000 shares a conserved function with the S. cerevisiae ortholog scPho2, which is…	NO	CLEAR_1to1_bh	[orf19.4000]-->[PHO2]	N/A	[orf19.4000]-->[PHO2]	N/A	Homeobox (PF00046) [39,93,6.9E-16]	YES	NO	NO	0	0	0	0	-0.83	-2.17	0	0	0	-2	-1	0	-1.5	0	[I]0.5	0.5	[X]-1.5	0	0.5	[I]1.0	0.5	0	0	0	-0.5	[S]0.0	0	0	0.5	0.5	2.5	0	0	0	0	[X]-2.75	[X]-2.75
ORF19.4056	GAT2	ΔΔgat2 mutants exhibited a strong reduction in colony wrinkling on several media and a reduction of invasive growth on YEPD medium. Follow-up morphological testing of single-cell-derived colonies revealed that, unlike wild-type colonies, ΔΔgat2 mutants grown on Spider medium at either 30˚C and 37˚C exhibit a smooth colony morphology. The ΔΔgat2 knockout was one of two deletion strains (the other …	NO	N/A	N/A	N/A	N/A	N/A	GATA (PF00320) [283,318,5.9E-15]	NO	YES	NO	0	0	0	0	0	0	0	0	0	0	0	0	0	0	0	0	0	0	0	0	0	0	0	0	-0.5	[S]0.0	0	0	0	0	0	0	0	0.5	0	0	0
ORF19.4145	ZCF20	No Phenotype	NO	N/A	N/A	N/A	N/A	N/A	Zn_clus (PF00172) [36,77,2.4E-8]	NO	NO	NO	0	0	0	0	0	0	0	0	0	0	0	0	0	0	0	0	0	0	0	0	0	0	0	0	0	[S]0.0	0	0	0.5	0	0	0	0	0	0	0	0
ORF19.4166	N/A	ΔΔorf19.4166 mutants exhibited weak resistance to Caffeine, weak resistance to Copper at 37˚C, and a marginal sensitivity to Calcofluor White.	NO	N/A	N/A	N/A	N/A	N/A	Zn_clus (PF00172) [126,164,1.8E-7]	YES (omitted from stress figure)	NO	NO	0	0	0	0	0	0	0	0	0	0	0	0	0	0	0	-1.56	0	0	0	0	-1.89	0	0	2.11	-0.56	0	0	0	0	0	0	0	0	0	0	0	0
ORF19.4225	LEU3	No Phenotype	NO	CLEAR_1to1	[LEU3]-->[LEU3]	[LEU3]-->[LEU3]	N/A	N/A	Zn_clus (PF00172) [80,122,4.6E-10]|Fungal_trans (PF04082) [384,426,5.2E-5]	NO	NO	NO	-0.17	0	0	-0.33	0	0	0	[I]-0.67	0	0	0	0	[P3]0.0	[P3]0.0	0	0	0	0	0	0	0	0	0	0	0	[S]0.0	-0.33	0	0	0	0	0	-0.33	[I]-0.67	0	0	0
ORF19.4251	N/A	No Phenotype	NO	N/A	N/A	N/A	N/A	N/A	Zn_clus (PF00172) [34,72,2.3E-8]	NO	NO	NO	0	0	0	0	0	0	0	0	0	0	0	0	0	0	0	0	0	0	0	0	0	0	0	0	0	[S]0.0	0	0	0	0	0	0	0	0	0	0	0
ORF19.4288	CTA7	No Phenotype	NO	[SYN:None][IPo:1-to-1]	N/A	[CTA7]-->[STB4]	N/A	N/A	Zn_clus (PF00172) [117,155,8.4E-7]|Fungal_trans (PF04082) [404,502,3.3E-17]	NO	NO	NO	0	0	0	0	-0.5	0	0	0	0	0	0	0	0	0	0	0	0	0	0	-0.5	0	-0.25	0	-0.25	0	[S]0.0	-0.5	0	-0.5	0	0	0	0	0	0	0	0
ORF19.431	N/A	No Phenotype	NO	N/A	N/A	N/A	N/A	N/A	Zn_clus (PF00172) [19,57,2.1E-9]	NO	NO	NO	0	0	0	0	0	0	0	[I]-1.0	0	0	0	0	0	0	0	0	0	0	0	0	0	0	0	0	0	N/A	0	0	0	0	0	0	0	-0.5	0	0	0
ORF19.4318	MIG1	ΔΔmig1 mutants exhibited strong sensitivity to Caffeine and Lithium Chloride and weak sensitivity to Calcofluor White and Copper.	NO	[SYN:2-to-3][IPbh:3-to-1][Ca:Overlap][Sc:Subset][WGD]	[MIG1,orf19.5326]-->[MIG1,MIG2,MIG3]	N/A	[MIG1,CAS5,orf19.5326]-->[MIG1]	[MIG2,MIG3]	zf-C2H2 (PF00096) [59,83,2.6E-6 + 31,53,2.5E-4]	YES	NO	NO	[I]-1.0	0	0	0	-1.67	0	0	0	0	0	0	0	0	0	0	0	0	0	0	0	-2.33	[I]-0.67	0	-3.67	-2.67	[S]-1.0	[I]-1.0	[I]-1.67	-0.5	-2.5	[I]-1.5	[I]-1.33	-1.5	0	0	0	0
ORF19.4438	RME1	ΔΔrme1 mutants exhibited no clear phenotypes. However, some inconsistencies were observed: one of the two isolates tested exhibited strong impairment of growth on SD at 42˚C.	NO	CLEAR_1to1_bh	[RME1]-->[RME1]	N/A	[RME1]-->[RME1]	N/A	zf-C2H2 (PF00096) [454,479,5.7E-6]	NO	NO	NO	0	0	0	0	0	0	0	[I]-1.5	0	0	0	[I]-1.0	0	0	0.25	0	0	0	0	0	0	0	0	0	0	[S]0.0	0	0	0	0	0	0	-1.5	-1	0	0	0
ORF19.4450	N/A	No Phenotype	NO	CLEAR_1to1_bh	[orf19.4450]-->[YJL103C]	N/A	[orf19.4450]-->[YJL103C]	N/A	Zn_clus (PF00172) [18,58,1.6E-6]	NO	NO	NO	0	0	0	0	0	0	0	0	0	0	0	0	0	0	-0.25	0	0	0	0	0	0	0	0	0	0	[S]0.0	0	0	[I]-1.5	0	0	0	-0.5	0	0	0	0
ORF19.4524	N/A	No Phenotype	NO	[SYN:2-to-1][IPbh:4-to-1][Ca:Overlap][Sc:Different]	[orf19.3305,orf19.4524]-->[YFL052W]	N/A	[FGR27,orf19.4524,orf19.1497,orf19.4623]-->[ASG1]	N/A	Zn_clus (PF00172) [19,56,2.1E-11]|Fungal_trans (PF04082) [300,398,7.5E-18]	NO	NO	NO	0	0	0	0	0	0	0	0	0	0	0	0	0	0	0	0	0	0	0	0	0	0	0	0	0	0	0	0	[I]-1.0	0	0	0	0	0	0	0	0
ORF19.454	SFL1	ΔΔsfl1 mutants exhibited strong resistance to Calcofluor White and weak sensitivity to 5-Fluorocytosine, Fluconazole, Fenpropimorph, and Lithium Chloride. Weak sensitivity to copper and marginal sensitivity to the chelators EDTA and BPS was also observed. The mutants also exhibited enhanced invasion of SD medium and atypical colony morphology on a variety of media. Colony wrinkling was reduced on…	NO	[SYN:2-to-2][IPo:1-to-1][Ca:Subset][Sc:Subset]	[SFL1,orf19.3969]-->[MGA1,SFL1]	[SFL1]-->[SFL1]	N/A	N/A	HSF_DNA-bind (PF00447) [113,311,6.6E-15]	YES	YES	NO	-0.17	0	-1	-0.5	0	[I]-1.0	-1.67	-0.5	0	0	0	0	0	-0.5	-2.33	-2.5	0	0	-2	-2.5	2.67	0	0	0	-2.5	[S]-1.5	-0.5	[I]-0.5	0	-2	0	0	0	0	0	0	0
ORF19.4545	SWI4	ΔΔswi4 mutants exhibited impaired growth on SD and YEPD at 16C, 37˚C,and 42˚C and slight impairment of growth at 30˚C on YEPD. ΔΔswi4 mutants may have also had a generally reduced viability upon plating, as the number of colonies observed in the dilution series was often less than that of other strains (alternatively, these mutants may not be amenable to density-normalization by OD). Because of t…	NO	[SYN:1-to-1][IPbh:2-to-1][Ca:Overlap][Sc:Same]	[SWI4]-->[SWI4]	N/A	[orf19.5041,SWI4]-->[SWI4]	N/A	APSES (PF02292) [26,109,6.6E-44]	YES	YES	NO	[X]-3.0	-1.67	[X]-2.5	[X]-3.0	-2	-0.33	-2	-3	0	-0.5	0	-2	-2	-0.5	-2.33	2.33	0	-2	-3	-3	[X]-3.67	[X]-3.67	[X]-1.5	-4	[X]-2.83	[X]-2.0	[X]-1.5	[X]-2.0	-0.5	[X]-3.5	[X][I]-1.0	[X]-2.33	0	-0.5	0	-1.83	-0.33
ORF19.4568	ZCF25	No Phenotype	NO	[SYN:4-to-1][IPbh:2-to-1][Ca:Overlap][Sc:Different]	[ZCF25,orf19.4573,orf19.2564,orf19.2753]-->[TMA23]	N/A	[ZCF25,orf19.431]-->[PUT3]	N/A	Zn_clus (PF00172) [15,52,4.7E-6]|Fungal_trans (PF04082) [358,450,1.6E-17]	NO	NO	NO	0	0	0	0	0	0	0	0	0	0	0	0	0	0	0	0	0	0	0	0	0	0	0	0	0	0	0	0	0.5	0	0	0	0	0	0	0	0
ORF19.4573	N/A	No Phenotype	NO	[SYN:4-to-1][IPbh:2-to-1][Ca:Overlap][Sc:Different]	[ZCF25,orf19.4573,orf19.2564,orf19.2753]-->[TMA23]	N/A	[orf19.4573,orf19.6182]-->[PDR1]	N/A	Zn_clus (PF00172) [13,50,5.2E-7]|Fungal_trans (PF04082) [322,419,9.5E-18]	NO	NO	NO	0	0	0	0	0	0	0	0	0	0	0	0	0	0	0	0	0	[S]0.0	0	0	0	0	0	0	0.33	0	0	0	[S]0.0	0	0	0	[S]0.0	0	0	0	0
ORF19.4647	HAP3	No Phenotype	NO	Probable_2to1_hand_annotation ([HAP3,HAP31]-->[HAP3]) [SYN:2-to-1][IPbh:1-to-1][Ca:Subset][Sc:Same]	[HAP3,HAP31]-->[HAP3]	N/A	[HAP3]-->[HAP3]	N/A	CBFD_NFYB_HMF (PF00808) [26,91,2.9E-32]	NO	NO	NO	0	0	0	0	0	0	0	0	0	0	0	0	0	0	0	0	0	0	0	0	0	0	0	0	0	N/A	0	0	0	0	0	0	0	0.5	0	0	0
ORF19.4649	N/A	Testing of a single ΔΔorf19.4649 isolate revealed no clear phenotypes.	YES (Single isolate)	N/A	N/A	N/A	N/A	N/A	Zn_clus (PF00172) [237,276,1.3E-9]	NO	NO	NO	[S]0.0	[S]0.0	[S]0.0	[S]0.0	[S]0.0	[S]0.0	[S]0.0	[S]0.0	[S]0.0	[S]0.0	[S]0.0	[S]0.0	[S]0.0	[S]0.0	[S]0.0	[S]0.0	[S]0.0	[S]0.0	[S]0.0	[S]0.0	[S]0.0	[S]0.0	[S]0.0	[S]0.0	[S]0.0	[S]0.0	[S]0.0	[S]0.0	[S]0.0	[S]0.0	[S]0.0	[S]0.0	[S]0.0	[S]0.0	[S]0.0	[S]0.0	[S]0.0
ORF19.4662	RLM1	ΔΔrlm1 mutants exhibited a very strong sensitivity to Calcofluor White and weak resistance to Copper. Bruno VM et al. [13] previously reported that ΔΔrlm1 mutants are sensitive to Congo Red, a compound thought to act through a similar mechanism as Calcofluor White - impairment of chitin assembly.	NO	CLEAR_1to2_WGD	[RLM1]-->[RLM1,SMP1]	[RLM1]-->[RLM1]	N/A	[RLM1,SMP1]	SRF-TF (PF00319) [9,59,3.0E-24]	YES	NO	NO	0	0	0	0	0	0	0	-0.5	0	0	0	0	0	0	0	0	0	0	0	0.5	-4	-0.75	0	0.25	-0.25	0	0	0	0.5	1.5	2.5	0	0	0	0	0	0
ORF19.4670	CAS5	ΔΔcas5 strains exhibited impaired growth on YEPD, and strong cold-sensitivity at 16˚C on SD and YEPD. While inconsistencies were observed between isolates on several plate types, a strong sensitivity to Fluconazole, Fluphenazine, and Fenpropimorph and atypical colony morphologies on a variety of media were evident among all isolates tested.	NO	N/A	N/A	N/A	N/A	N/A	zf-C2H2 (PF00096) [748,770,5.1E-4 + 776,801,5.6E-7]	YES	YES (sick)	NO	[X]-4.0	-2.25	[X][I]-1.0	[X]-2.0	-4	[I]-1.5	[X][I]-1.0	0	-0.5	[I]-1.0	-2	0	[X]-2.0	0	[X]-3.25	-4	[X]-2.5	-4	-4	-4	[X]-4.0	[X]-4.0	-0.5	[X]-4.0	[X]-4.0	[X]-2.5	[X]-3.0	[X]-2.5	[X]-2.0	[X]-3.0	[X][I]-1.0	[X]-3.5	[X]-2.0	-4	0	[I]-1.25	[I]-1.0
ORF19.4722	N/A	ΔΔorf19.4722 mutants exhibited weak Copper sensitivity.	NO	CLEAR_1to1_bh	[orf19.4722]-->[RTG1]	N/A	[orf19.4722]-->[RTG1]	N/A	HLH (PF00010) [114,195,6.4E-12]	YES (only weak copper phenotype)	NO	NO	0	0	0	-0.5	-0.17	0	0	0	0	0	0	0	0	0	[I]1.0	0.5	0	0	0	0	0.25	0	0	[I]1.25	0	0	0	0	0.5	-2	0	0	0	0	0	0	0
ORF19.4752	MSN4	ΔΔmsn4 mutants exhibited weak resistance to 5-Fluorocytosine. The isolates exhibited several phenotypic inconsistencies, particularly with regard to morphology on YEPD and Spider media. However, both isolates exhibited a strong purple coloration on CHROMagar medium at 30˚C. This phenotype was unusual in that this coloration was typically accompanied by a strong colony wrinkling phenotype or growt…	YES (Inconsistent)	[SYN:2-to-1][IPbh:1-to-1][Ca:Subset][Sc:Different]	[MSN4,orf19.6121]-->[YER130C]	N/A	[MSN4]-->[MSN4]	N/A	zf-C2H2 (PF00096) [679,702,2.2E-7 + 708,730,3.6E-7]	IGNORE	NO	NO	0	0	0	[I]-0.5	-0.13	0	0	0	0	0	0	0	0	0	2.5	0	0	0	0	0	0	0	0	-0.13	0	N/A	0	0	0	0	0	0	0	[I]-1.0	0	0	0
ORF19.4766	N/A	ΔΔorf19.4766 mutants exhibited strong Caffeine sensitivity. In addition, follow-up studies identified a defect in utilization of Ornithine as a nitrogen source, a phenotype previously observed in a deletion mutant of the S. cerevisiae ortholog scARG81 [14].	NO	CLEAR_1to1	[orf19.4766]-->[ARG81]	[orf19.4766]-->[ARG81]	N/A	N/A	Zn_clus (PF00172) [46,85,8.2E-12]	YES	NO	YES	0	0	0	0	-0.33	0	0	0	0	0	[P1]0.0	0	0	0	0.33	-0.33	0	-1	0	-1	0	0	0	-4	[I]-0.67	[S]0.0	0	0	-0.5	0	0	0.33	-0.5	0	0	0	0
ORF19.4767	N/A	No Phenotype	NO	N/A	N/A	N/A	N/A	N/A	Zn_clus (PF00172) [192,232,3.8E-11]	NO	NO	NO	0	0	0	0	0	0	0	0	0	0	0	0	0	0	0	0	0	[S]0.0	0	0	0	-0.25	0	-0.25	[I]0.25	0	0	0	[S]0.0	0	[I]1.0	0	[S]0.0	0	0	0	0
ORF19.4776	N/A	No Phenotype	NO	[SYN:14-to-1][IPbh:10-to-1][Ca:Overlap][Sc:Different]	[orf19.2748,orf19.1684,FGR17,orf19.3405,orf19.6888,orf19.5548,orf19.998,orf19.1685,orf19.5940,orf19.2315,orf19.4776,SUC1,orf19.4778,orf19.6781]-->[HMS1]	N/A	[orf19.1227,orf19.3405,orf19.7381,orf19.6888,orf19.4778,orf19.4776,orf19.5380,orf19.2077,orf19.6781,orf19.5940]-->[LYS14]	N/A	Zn_clus (PF00172) [26,64,1.6E-8]	NO	NO	NO	0	0	0	[S]0.0	0	0	0	[S]0.0	[S]0.0	0	[S]0.0	[S]0.0	[S]0.0	[S]0.0	0	1.5	[S]0.0	[S]0.0	[S]0.0	[S]0.0	0	0	0	0	0	[S]0.0	[S]0.0	0	[S]0.0	[S]0.0	[S]0.0	0	[S]0.0	[S]0.0	0	0	0
ORF19.4778	N/A	No Phenotype	NO	[SYN:14-to-1][IPbh:10-to-1][Ca:Overlap][Sc:Different]	[orf19.2748,orf19.1684,FGR17,orf19.3405,orf19.6888,orf19.5548,orf19.998,orf19.1685,orf19.5940,orf19.2315,orf19.4776,SUC1,orf19.4778,orf19.6781]-->[HMS1]	N/A	[orf19.1227,orf19.3405,orf19.7381,orf19.6888,orf19.4778,orf19.4776,orf19.5380,orf19.2077,orf19.6781,orf19.5940]-->[LYS14]	N/A	Zn_clus (PF00172) [11,49,3.3E-7]	NO	NO	NO	0	0	0	0	0	0	0	0	0	0	0	0	0	0	0	0	0	0	0	0	0.25	0	0	-0.25	0	0	0	0	0	0	0	0	0	0	0	0	0
ORF19.4853	HCM1	ΔΔhcm1 mutants exhibited strongly impaired growth on all basal media. One of approximately ten mutants to form a strong pink colony coloration after 7 days growth on a plate containing BPS (signaling formation of a ferrous-BPS complex).	NO	CLEAR_1to1	[HCM1]-->[HCM1]	[HCM1]-->[HCM1]	N/A	N/A	Fork_head (PF00250) [147,241,5.2E-44]	NO	NO	YES	[X]-2.5	-3	[X]-3.0	[X]-3.0	[X]-2.5	-3	[X]-3.0	[X]-3.0	[X]-2.5	-2.5	-2.5	[X]-2.0	[X]-2.5	[X]-2.0	[X]-2.0	[I]1.5	[X]-2.0	0	[X]-2.0	[X]-3.0	[X]-2.0	[X]-2.5	[X]-2.0	[X]-3.0	[X]-2.5	N/A	[X]-2.0	[X]-3.0	0	[X]-3.0	[X]-2.0	[X]-2.0	[X]-2.0	[X]-2.0	[X]-2.0	[X]-2.0	[X]-2.0
ORF19.4869	SFU1	ΔΔsfu1 mutants exhibited strong sensitivity to Copper. This phenotype is presumably related to the documented role of SFU1 as a suppressor of ferric uptake, as copper and iron homeostasis pathways are highly interconnected.	NO	N/A	N/A	N/A	N/A	N/A	GATA (PF00320) [184,218,4.3E-19 + 60,94,5.4E-20]	YES	NO	NO	0	0	0	[I]-1.0	0	0	0	0	0	0	0	0	0	0	0	0	0	[S]0.0	0	[I]-1.0	0	-0.25	0	0	-0.5	0	0	[I]-2.0	[S]-2.0	-4	-3	0	[S]0.0	0	0	0	0
ORF19.4941	TYE7	ΔΔtye7 mutants exhibited a slightly atypical colony morphology on YEPD medium at 37˚C. In follow-up studies, ΔΔtye7 mutants exhibited a defect in hemolysis on blood agar plates supplemented with glucose (unpublished results). One of approximately ten mutants to form a strong pink colony coloration after 7 days growth on a plate containing BPS (signaling formation of a ferrous-BPS complex).	NO	CLEAR_1to1	[TYE7]-->[TYE7]	[TYE7]-->[TYE7]	N/A	N/A	HLH (PF00010) [174,245,2.4E-16]	NO	YES	NO	0	0	0	0	0	0	0	0	0	0	0	0	0	0	0	0	0	0	0	-1	0	0	0	0	0	0	0	0	0	0	0	0	0	0	0	0	0
ORF19.4961	STP2	The single isolate of ΔΔstp2 exhibited a substantial growth defect that impaired phenotypic analysis.	YES (Single isolate)	[SYN:1-to-2][IPbh:2-to-1][Ca:Overlap][Sc:Subset][WGD]	[STP2]-->[STP2,STP1]	N/A	[STP2,STP3]-->[STP2]	[STP2,STP1]	zf-C2H2 (PF00096) [225,247,5.7E-6]	NO	NO	NO	[X][S]-3.0	[S]-2.0	[X][S]-2.0	[X][S]-3.0	[X][S]-2.0	[S]-3.0	[X][S]-3.0	[X][S]-4.0	[X][S]-3.0	[S]-2.0	[S]-4.0	[X][S]-4.0	[X][S]-4.0	[X][S]-4.0	[S]2.0	[X][S]-4.0	[X][S]-3.0	[X][S]-2.0	[X][S]-4.0	[X][S]-4.0	[X][S]-2.0	[X][S]-3.0	[X][S]-2.0	[S]-4.0	[S]-4.0	N/A	[X][S]-2.0	[X][S]-3.0	[X][S]-2.0	[X][S]-2.0	[S]0.0	[X][S]-3.0	[X][S]-2.0	[X][S]-3.0	[X][S]-2.0	[X][S]-1.0	[X][S]-2.0
ORF19.4972	N/A	No Phenotype	NO	[SYN:3-to-1][IPbh:3-to-1][Ca:Same][Sc:Same]	[CRZ2,orf19.4972,CRZ1]-->[CRZ1]	N/A	[CRZ2,orf19.4972,CRZ1]-->[CRZ1]	N/A	zf-C2H2 (PF00096) [125,147,0.0011 + 97,119,0.0018 + 153,178,2.2E-4]	NO	NO	NO	0	0	0	0	[I]-1.5	0	0	0	0	0	0	0	[P3]0.0	[P3]0.0	0.11	0	0	0.5	0	0	[I]0.22	0	0	0	0	0	0	0	0	0.5	0	0	-1.5	0	0	0	0
ORF19.4998	N/A	ΔΔorf19.4998 exhibited strongly reduced colony wrinkling on a variety of media. Follow-up morphological testing of single-cell-derived colonies revealed that, unlike wild-type colonies, ΔΔorf19.4998 mutants grown on Spider medium at either 30˚C and 37˚C exhibit a smooth colony morphology. A more refined follow-up test of invasive growth revealed reduced invasion of both SD and YEPD media at 30˚C …	NO	[SYN:6-to-1][IPbh:1-to-1][Ca:Subset][Sc:Different]	[MRR1,orf19.7371,CTA4,orf19.5133,orf19.4998,orf19.6182]-->[YFR057W]	N/A	[orf19.4998]-->[TEA1]	N/A	Zn_clus (PF00172) [15,52,6.1E-12]|Fungal_trans (PF04082) [469,567,1.1E-10]	NO	YES	NO	0	0	0	0	0	0	0	0	0	0	-0.5	0	0	0	0	1.5	0	[S]0.0	0	0	0	0	0	0	0	N/A	0	0	[S]0.0	0	0	0	[S]-2.0	0	0	0	0
ORF19.5001	CUP2	ΔΔcup2 mutants exhibited strong sensitivity to Copper, a phenotype shared by the S. cerevisiae ortholog scCUP2 (unattributed text in SGD).	NO	CLEAR_1to2_WGD	[CUP2]-->[CUP2,HAA1]	N/A	[CUP2]-->[HAA1]	[CUP2,HAA1]	Copper-fist (PF00649) [1,39,2.0E-22]	YES	NO	NO	0	0	0	0	0	0	0	0	0	0	0	0	0	0	-0.25	0	0	0	-1.5	-1.5	0.5	0	0	0	-0.25	0	0	0	0.5	-4	-3	0	0.5	0.5	0	0	0
ORF19.5026	N/A	No Phenotype	NO	CLEAR_1to2_WGD	[orf19.5026]-->[YML081W,RSF2]	[orf19.5026]-->[YML081W]	N/A	[YML081W,RSF2]	zf-C2H2 (PF00096) [49,71,1.2E-5 + 77,100,1.2E-4]	NO	NO	NO	0	0	0	0	0	0	0	0	0	0	0	0	0	0	0	-0.5	0	0	0	0	0.25	0	0	0	[I]0.75	0	0	0	0	0	0	0	[I]-1.0	-0.5	0	0	0
ORF19.5097	CAT8	No Phenotype	NO	CLEAR_1to1	[CAT8]-->[CAT8]	[CAT8]-->[CAT8]	N/A	N/A	Zn_clus (PF00172) [52,90,1.2E-13]|Fungal_trans (PF04082) [506,614,7.4E-33]	NO	NO	NO	0	0	0	0	-0.5	0	0	0	0	0	0	0	0	0	0	0	0	0	0	0	0	0	0	0	[I]1.25	[S]0.0	0	0	-0.5	0	0	0	-0.5	-0.5	0	0	0
ORF19.5133	N/A	ΔΔorf19.5133 strains exhibited strong sensitivity to Caffeine and Menadione and strong resistance to Fenpropimorph.	NO	[SYN:6-to-1][IPbh:6-to-1][Ca:Overlap][Sc:Different]	[MRR1,orf19.7371,CTA4,orf19.5133,orf19.4998,orf19.6182]-->[YFR057W]	N/A	[orf19.2646,orf19.2647,ZCF20,orf19.5133,orf19.1255,orf19.1718]-->[HAP1]	N/A	Zn_clus (PF00172) [10,48,8.3E-11]|Fungal_trans (PF04082) [489,592,2.9E-5]	YES	NO	NO	0	0	0	0	0	-0.25	0	0	0	0	0	0	0	0	[I]-1.92	[I]-1.25	0	0	1	3	0	0	0	-3.67	0	-3	-2	0	0	0	-1	0	0	0	0	0	0
ORF19.517	HAP31	ΔΔhap31 mutants exhibited a subset of the phenotypes exhibited by mutants of the S. cerevisiae CCAAT-binding complex orthologs HAP2 (scHAP2), ORF19.4647 (scHAP3). The shared phenotypes included impaired growth on SD (and some Lee's media) and resistance to Calcofluor White, Caffeine, and Copper.	NO	Probable_2to1_hand_annotation ([HAP3,HAP31]-->[HAP3]) [SYN:2-to-1][IPo:1-to-1][Ca:Subset][Sc:Same]	[HAP3,HAP31]-->[HAP3]	[HAP31]-->[HAP3]	N/A	N/A	CBFD_NFYB_HMF (PF00808) [16,81,2.5E-35]	YES	NO	NO	0	0	0	0	[X]-1.5	-2	[X]-2.0	[X]-2.0	-0.5	-2	-2	0	0	0	[X]-3.0	0	[X]-2.0	[X]-2.0	[X]-1.0	[X][I]-1.0	2	0	0	2.5	0	N/A	0	0	0	2.5	3	0	[X]-1.5	[X]-1.5	0	-0.5	[X]-1.0
ORF19.5249	N/A	No Phenotype	NO	N/A	N/A	N/A	N/A	N/A	N/A	NO	NO	NO	0	0	0	0	0	0	0	0	0	0	0	0	0	0	0	0	0	[S]0.0	0	0	0	0	0	0	0.5	N/A	0	0	[S]0.0	0	0	0	[S]0.0	0	0	0	0
ORF19.5251	N/A	ΔΔorf19.5251 mutants exhibited weak sensitivity to Fluphenazine. (ORF19.5251 is annotated in CGD as being down-regulated upon treatment with Fluphenazine.)	NO	N/A	N/A	N/A	N/A	N/A	Zn_clus (PF00172) [13,55,0.0016]|Fungal_trans (PF04082) [345,425,0.0019]	YES (not in stress figure)	NO	NO	0	0	0	0	0	0	0	0	0	0	0	0	0	0	0	0	-2	-1.5	-0.5	[I]-1.0	-0.75	-0.25	0	0	0	0	0	0	0	0	0	0	0	0	0	0	0
ORF19.5326	N/A	ΔΔorf19.5326 mutants exhibited strong resistance to 5-Fluorocytosine and weak sensitivity to Fenpropimorph.	NO	[SYN:2-to-3][IPbh:3-to-1][Ca:Overlap][Sc:Subset][WGD]	[MIG1,orf19.5326]-->[MIG1,MIG2,MIG3]	N/A	[MIG1,CAS5,orf19.5326]-->[MIG1]	[MIG2,MIG3]	zf-C2H2 (PF00096) [18,40,1.2E-5 + 46,70,1.3E-6]	YES	NO	NO	-0.17	0	0	0	0	0	0	[I]-0.5	0	0	0	0	-0.5	0	2.58	0	0	0.5	-2	-2	0	0.25	0	-0.17	-0.25	0	0	0	0.5	0.5	[I]1.0	0	0	0	0	0	0
ORF19.5338	GAL4	ΔΔgal4 mutants exhibited slightly impaired growth on YEPD (16˚C and 42˚C) and SD media (30˚C). The mutants exhibited weak resistance to Fluconazole and Copper and weak sensitivity to Caffeine and Menadione. However, substantial phenotypic differences were observed on several types of media (particularly Lee's).	YES (Inconsistent)	CLEAR_1to1_bh	[GAL4]-->[GAL4]	N/A	[GAL4]-->[GAL4]	N/A	Zn_clus (PF00172) [22,60,4.8E-10]	IGNORE	NO	NO	-1.58	-0.5	-0.25	-2	-0.17	-2	-0.5	-0.5	[X]-2.0	-2	[I]-1.0	[I]-1.0	[I]-1.0	[I]-1.0	[X]-2.33	2.25	[X]-2.0	0	[X]-2.0	[X]-2.0	[I]-0.5	-0.5	-0.5	-2.33	-0.25	-1.5	-2	[I]-0.75	-0.5	[I]1.0	2.5	[I]-0.75	[X][I]-1.0	[X][I]-1.0	0	[X]-1.5	[X]-1.25
ORF19.5343	ASH1	ΔΔash1 mutants exhibited weak resistance to Calcofluor White.	NO	CLEAR_1to1_bh	[ASH1]-->[ASH1]	N/A	[ASH1]-->[ASH1]	N/A	GATA (PF00320) [365,401,9.5E-10]	YES	NO	NO	0	0	0	0	0	0	0	0	0	0	0	0	0	0	0	0	0	[S]0.0	0	0	2.5	0	0	[I]1.0	0	N/A	0	0	[S]0.0	0	0	0	[S]0.0	-0.5	0	0	0
ORF19.5380	N/A	No Phenotype	NO	N/A	N/A	N/A	N/A	N/A	Zn_clus (PF00172) [42,80,5.8E-9]	NO	NO	NO	0	0	0	0	0	0	0	0	0	0	0	0	0	0	0	0	0	0	0	0	0	0	0	0	0	0	0	0	0.5	0	0	0	[I]-1.0	[I]-1.0	0	0	0
ORF19.5498	EFH1	No Phenotype	NO	[SYN:2-to-2][IPbh:2-to-1][Ca:Same][Sc:Subset][WGD]	[EFG1,EFH1]-->[PHD1,SOK2]	N/A	[EFG1,EFH1]-->[SOK2]	[PHD1,SOK2]	APSES (PF02292) [468,548,1.1E-27]	NO	NO	NO	0	0	0	0	0	0	0	[I]-1.0	0	0	0	0	0	0	0	0	0	0	0	0	0	0	0	0	0	0	0	0	0.5	0	0	0	0	0	0	0	0
ORF19.5548	N/A	ΔΔorf19.5548 mutants exhibited no clear phenotype (perhaps a slightly atypical colony morphology on YEPD at 37˚C).	NO	[SYN:14-to-1][IPo:1-to-1][Ca:Subset][Sc:Different]	[orf19.2748,orf19.1684,FGR17,orf19.3405,orf19.6888,orf19.5548,orf19.998,orf19.1685,orf19.5940,orf19.2315,orf19.4776,SUC1,orf19.4778,orf19.6781]-->[HMS1]	[orf19.5548]-->[LYS14]	N/A	N/A	Zn_clus (PF00172) [38,76,2.7E-6]	NO	NO	NO	0	0	0	0	0	0	0	0	0	0	0	0	0	0	-0.17	0	0	0	0	0	0	-0.17	0	0	0	0	0	0	[I]0.25	0	0	0	0	0	0	0	0
ORF19.5558	RBF1	ΔΔrbf1 mutants exhibited impaired growth on all base media, preventing more extensive phenotypic analysis.	NO	[SYN:3-to-1][IPbh:15-to-1][Ca:Overlap][Sc:Different]	[orf19.2280,RBF1,orf19.1897]-->[YER184C]	N/A	[orf19.1684,orf19.6713,orf19.4622,DEF1,orf19.4643,orf19.3475,RBF1,orf19.5933,orf19.510,AAF1,orf19.1368,orf19.3772,orf19.1806,orf19.5020,HAL9]-->[DEF1]	N/A	N/A	NO	NO	YES	[X]-4.0	-3	[X]-3.0	[X]-3.0	[X]-4.0	-3	[X]-3.0	[X]-3.5	[X]-3.0	-3	-3	[X]-3.0	[X]-3.0	[X]-3.0	[X][I]-2.0	[X][I]-1.5	[X]-3.0	[X]-3.0	[X]-3.0	[X]-3.0	[X]-3.5	[X]-4.0	[X]-3.0	[X]-1.5	[X]-3.0	N/A	[X]-3.0	[X]-3.0	[X]-2.5	[X]-2.5	1	[X]-3.0	[X]-2.5	[X]-3.5	[X]-1.5	[X]-3.0	[X]-3.0
ORF19.5651	N/A	No Phenotype	NO	CLEAR_1to1	[orf19.5651]-->[JHD2]	[orf19.5651]-->[JHD2]	N/A	N/A	N/A	NO	NO	NO	0	0	0	0	-0.25	0	0	0	0	0	0	0	0	0	0	-0.25	0	0	0	0	0	0	0	0	[I]-0.5	0	0	-0.25	-0.5	0	0	0	[I]-1.0	[I]-1.0	0	0	0
ORF19.5729	FGR17	No Phenotype	NO	[SYN:14-to-1][IPbh:1-to-1][Ca:Subset][Sc:Different]	[orf19.2748,orf19.1684,FGR17,orf19.3405,orf19.6888,orf19.5548,orf19.998,orf19.1685,orf19.5940,orf19.2315,orf19.4776,SUC1,orf19.4778,orf19.6781]-->[HMS1]	N/A	[FGR17]-->[CHA4]	N/A	Zn_clus (PF00172) [11,48,3.3E-8]|Fungal_trans (PF04082) [294,387,1.1E-7]	NO	NO	NO	0	0	0	0	0	0	0	0	0	0	0	0	0	0	0	0	0	[S]0.0	0	0	0	0	0	0	0	N/A	0	0	[S]0.0	0	0	0	[S]0.0	0	0	0	0
ORF19.5849	CWT1	ΔΔcwt1 exhibited no clear phenotypes. Note that this finding is in disagreement with the results of Moreno I et al. [15], who reported that a ΔΔcwt1 mutant is sensitive to Calcofluor White and Congo Red and resistant to SDS.	YES (Inconsistent)	CLEAR_1to1	[CWT1]-->[RDS2]	[CWT1]-->[RDS2]	N/A	N/A	Zn_clus (PF00172) [49,87,2.4E-4]	NO	NO	NO	0	0	0	0	0	0	0	0	0	0	0	0	0	0	[I]-1.0	[I]-0.75	0	0	0	0	-0.5	0	0	0	-0.25	0	0	0	-1.5	0	0	0	0	0.5	0	0	-1.25
ORF19.5855	N/A	ΔΔorf19.5855 mutants exhibited weak sensitivity to Fenpropimorph.	NO	CLEAR_1to1	[orf19.5855]-->[MBP1]	[orf19.5855]-->[MBP1]	N/A	N/A	APSES (PF02292) [25,108,1.8E-46]	NO	NO	NO	-0.5	0	0	0	0	0	0	0	0	0	0	0	0	0	0	0	0	0	-0.5	-2	-0.5	0	0	0	0.5	N/A	-0.5	0	-0.5	[I]-1.5	-0.5	0	-0.5	-1.5	0	0	0
ORF19.5908	TEC1	ΔΔtec1 mutants exhibited reduced colony wrinkling and/or peripheral filamentation on YEPD (42˚C), Spider (37˚C), and Lee's pH6.8 (37˚C).	NO	CLEAR_1to1_bh	[TEC1]-->[TEC1]	N/A	[TEC1]-->[TEC1]	N/A	TEA (PF01285) [183,246,1.5E-29]	NO	YES	NO	0	0	0	0	-0.5	0	0	0	0	0	0	0	0	0	[I]1.0	0	0	0	0	0	0.5	0	0	[I]-1.0	0	N/A	0	0	0	0	[I]1.5	0	-0.5	-0.5	0	0	0
ORF19.5910	N/A	No Phenotype	NO	CLEAR_1to1	[orf19.5910]-->[NTO1]	[orf19.5910]-->[NTO1]	N/A	N/A	N/A	NO	NO	NO	0	0	0	0	0	0	0	0	0	0	0	0	0	0	0	0	0	0	0	0	0	0	0	0	0	N/A	0	0	0	0	0	0.5	0	0	0	0	0
ORF19.5917	STP3	ΔΔstp3 mutants exhibited strong resistance to Caffeine.	NO	[SYN:6-to-2][IPbh:2-to-1][Ca:Overlap][Sc:Different][WGD]	[orf19.6713,orf19.2612,orf19.6309,STP4,orf19.5105,STP3]-->[STP3,STP4]	N/A	[STP2,STP3]-->[STP2]	[STP3,STP4]	zf-C2H2 (PF00096) [315,337,2.5E-5]	YES	NO	NO	0	0	0	0	0	0	0	[I]-2.0	0	0	0	[I]-1.0	0	0	0	0.33	0	0.5	0	0	0	0	0	3	-0.33	[S]0.0	0	0	-0.5	0	[I]1.5	0	-0.5	0	0	0	0
ORF19.5924	N/A	ΔΔorf19.5924 mutants exhibited strong resistance to Calcofluor White, strong sensitivity to Copper and SDS, and weak sensitivity to Fluphenazine, Fenpropimorph, Caffeine, and low pH.	NO	[SYN:2-to-1][IPbh:1-to-1][Ca:Subset][Sc:Different]	[orf19.5924,orf19.2791]-->[BBC1]	N/A	[orf19.5924]-->[VRP1]	N/A	Zn_clus (PF00172) [31,87,6.1E-6]	YES	NO	NO	0	0	0	0	[I]-2.0	0	0	0	0	0	0	0	0	0	0.5	-0.5	-1.5	-2	-2.5	-2.5	3	-4	0	-2	0	N/A	0	0	-1.5	-3.5	-2	0	-2.5	-2.5	0	0	0
ORF19.5940	N/A	No Phenotype	NO	[SYN:14-to-1][IPbh:10-to-1][Ca:Overlap][Sc:Different]	[orf19.2748,orf19.1684,FGR17,orf19.3405,orf19.6888,orf19.5548,orf19.998,orf19.1685,orf19.5940,orf19.2315,orf19.4776,SUC1,orf19.4778,orf19.6781]-->[HMS1]	N/A	[orf19.1227,orf19.3405,orf19.7381,orf19.6888,orf19.4778,orf19.4776,orf19.5380,orf19.2077,orf19.6781,orf19.5940]-->[LYS14]	N/A	Zn_clus (PF00172) [12,50,8.4E-7]	NO	NO	NO	0	0	0	0	0	0	0	0	0	0	0	0	0	0	0	0	0	0	0	0	0	0	0	0	[I]-0.5	0	0	0	0	0	0	0	0	0	0	0	0
ORF19.5975	N/A	No Phenotype	NO	[SYN:2-to-1][IPbh:1-to-1][Ca:Subset][Sc:Same]	[orf19.5975,orf19.2961]-->[ADR1]	N/A	[orf19.5975]-->[ADR1]	N/A	zf-C2H2 (PF00096) [107,130,5.2E-5 + 78,101,1.9E-4]	NO	NO	NO	0	0	0	0	0	0	0	0	0	0	0	0	0	0	-0.17	0	0	0	0	0	0	0	0	0	0.17	0	0	0	0.25	0	[I]0.5	0	-0.25	-0.5	0	0	0
ORF19.5992	WOR2	ΔΔwor2 mutants exhibited enhanced colony wrinkling on YEPD (42˚C), YEPD+Serum, and Spider media.	NO	[SYN:1-to-1][IPbh:20-to-1][Ca:Overlap][Sc:Different]	[WOR2]-->[YDR524C-B]	N/A	[FGR6-3,orf19.2892,orf19.1541,FGR6-10,CTF1,orf19.344,orf19.6003,orf19.6968,orf19.6556,WOR2,ADAEC,PGA38,orf19.7574,orf19.5070,PGA44,orf19.727,orf19.2229,orf19.4792,PGA39,orf19.6896]-->[AGA1]	N/A	Zn_clus (PF00172) [303,342,1.7E-9]	YES (marginal copper sensitivity)	YES	NO	0	0	0	0	-0.25	0	0	0	0	0	0	0	0	0	0.25	[I]-1.75	0	0	0	0	0	0	0	0.25	0	0	0	0	0	0	2	0	-0.5	0	0	0	0
ORF19.6038	N/A	No Phenotype	NO	[SYN:3-to-1][IPbh:1-to-1][Ca:Subset][Sc:Same]	[orf19.7317,orf19.6038,orf19.7570]-->[UGA3]	N/A	[orf19.6038]-->[UGA3]	N/A	Zn_clus (PF00172) [49,87,3.6E-5]	NO	NO	NO	0	0	0	0	0	0	0	0	0	0	0	0	0	0	0	0	0	0	0	0	0	0	0	-0.25	0	0	0	0	[I]-2.0	0	0	0	-0.5	-0.5	0	0	0
ORF19.610	EFG1	ΔΔefg1 mutants exhibited weak sensitivity to Fluphenazine and weak resistance to 5-Fluorocytosine, Fenpropimorph, and Copper. The mutants also exhibited strongly reduced colony wrinkling on a variety of media. The isolates tested were on the majority of the media in the primary screen were not fully independently derived. (Independent isolates were later tested on a subset of media, confirming th…	NO	[SYN:2-to-2][IPbh:2-to-1][Ca:Same][Sc:Subset][WGD]	[EFG1,EFH1]-->[PHD1,SOK2]	N/A	[EFG1,EFH1]-->[SOK2]	[PHD1,SOK2]	APSES (PF02292) [228,308,1.1E-44]	YES	YES	NO	0	0	0	0	[I]-2.3	-0.17	-0.17	0	0	0	[I]-1.0	0	[P3]-0.5	[P3]0.0	2	-0.08	-2	-2.25	0.42	[I]0.92	1	[I]-1.42	-1.5	[I]-1.4	0	N/A	-1.5	0	[I]-1.5	[I]-1.0	2.5	[I]-1.0	1.5	[I]1.5	0	0	0
ORF19.6102	N/A	ΔΔorf19.6102 strains exhibited impaired growth on all base media tested, yet exhibited weak resistance to Fluconazole. While the growth defect limits interpretation of morphological phenotypes, the mutants exhibited enhanced invasive growth and atypical colony morphologies on a variety of media (including a notched “snowflake” growth pattern on YEPD).	NO	CLEAR_1to2_WGD	[orf19.6102]-->[ACA1,CST6]	[orf19.6102]-->[ACA1]	N/A	[ACA1,CST6]	bZIP_1 (PF00170) [205,269,7.9E-11]	NO	YES (sick)	YES	[X]-2.0	-3	[X]-3.0	[X]-3.0	[X]-3.0	-3	[X]-3.0	[X]-3.0	[X]-2.0	-2	-3	[X]-3.0	[X]-3.0	[X]-3.0	[X]-1.5	2	[X]-3.0	[X]-3.0	[X]-2.0	[X][I]-1.5	[X]-3.0	[X]-3.0	[X]-2.0	[X]-1.5	[I]-1.0	N/A	[X]-2.0	[X]-2.0	-1	[X]-2.5	[I]1.0	[X]-1.5	[X][I]-1.5	[X][I]-1.5	[X]-1.0	[X]-2.0	[X]-2.0
ORF19.6109	TUP1	ΔΔtup1 mutants exhibited extreme invasive growth, impairing all aspects of the phenotyping, from making dilution series to interpreting growth rates. The mutants exhibited severely impaired growth on 5-Fluorocytosine, Fluconazole, Caffeine, Lithium Chloride, and Copper. One of approximately ten mutants to form a strong pink colony coloration after 7 days growth on a plate containing BPS (signalin…	NO	CLEAR_1to1	[TUP1]-->[TUP1]	[TUP1]-->[TUP1]	N/A	N/A	N/A	YES	YES	NO	[X]-2.0	-2	0	[X]-3.0	0	-1	-1	-2	-1	0	0	0	0	0	-4	-4	-1	-2	0	0	[X]-3.0	[X]-3.0	[X]-2.0	-4	-4	N/A	[X]-2.0	[X]-2.0	[X]-3.0	-4	[X]-2.0	[X]-2.0	0	0	0	0	0
ORF19.6121	MNL1	ΔΔmnl1 mutants exhibited strong resistance to Fluconazole and weak resistance to Fenpropimorph.	NO	[SYN:2-to-1][IPbh:1-to-1][Ca:Subset][Sc:Same]	[MSN4,MNL1]-->[YER130C]	N/A	[MNL1]-->[YER130C]	N/A	zf-C2H2 (PF00096) [832,855,0.0034 + 861,883,5.3E-7]	YES	NO	NO	0	0	0	0	0	0	0	0	0	0	0	0	0	0	0	3	0	1.5	1.5	2.5	0	0	0	0	0	N/A	0	0	-0.5	0	0	0	-0.5	-0.5	0	0	0
ORF19.6124	ACE2	ΔΔace2 mutants exhibited atypical colony morphology (presumably a consequence of the documented cell separation defect), making scoring of growth phenotypes difficult. The mutants appeared to be strongly resistant to Calcofluor White and weakly resistant to Fluconazole, Fluphenazine, Fenpropimorph, and Menadione.	NO	Probable_1to2_WGD_hand_annotation ([ACE2]-->[ACE2,SWI5]) [SYN:None][IPo:1-to-1]	N/A	[ACE2]-->[ACE2]	N/A	[ACE2,SWI5]	zf-C2H2 (PF00096) [649,673,1.4E-6 + 679,701,5.3E-5]	YES	YES	NO	0.5	0	0	0	1	0.5	0	-0.5	0	0	0.5	0	0	0	[I]0.5	2	1.5	2	2	2	3	1.5	0	0	0	N/A	2	0	[I]-1.0	-1.5	0	0	0	0	0	0	0
ORF19.6182	N/A	ΔΔorf19.6182 mutants exhibited strong sensitivity to Fluconazole and weak resistance to Fenpropimorph.	NO	[SYN:6-to-1][IPbh:2-to-1][Ca:Overlap][Sc:Different]	[MRR1,orf19.7371,CTA4,orf19.5133,orf19.4998,orf19.6182]-->[YFR057W]	N/A	[orf19.4573,orf19.6182]-->[PDR1]	N/A	Zn_clus (PF00172) [9,46,3.5E-10]|Fungal_trans (PF04082) [305,406,2.6E-5]	YES	NO	NO	0	0	0	0	0	0	0	0	0	0	0	0	0	0	[I]0.75	-3.25	0	0	0	2	0	0	0	-1.75	0	[S]0.0	0	0	0	0	[I]-1.0	0	0	0	0	0	0
ORF19.6514	CUP9	ΔΔcup9 mutants exhibited slightly atypical colony morphologies on Lee's media pH6.8 (37˚C) and Blood Agar (37˚C). Follow-up morphological testing of single-cell-derived colonies revealed that ΔΔcup9 produce a more extensive halo of peripheral invasive filaments than wild-type cells on Spider medium at 30˚C.	NO	CLEAR_1to2_WGD	[CUP9]-->[CUP9,TOS8]	N/A	[CUP9]-->[CUP9]	[CUP9,TOS8]	Homeobox (PF00046) [275,334,0.0043]	NO	YES (especially in single-cell assay)	NO	0	0	0	-0.5	-0.33	0	0	0	0	0	0	0	-0.5	0	0	0	0	0	0	-0.5	-0.5	0	0	-0.17	0	0	0	0	0	0	0	0	0	-0.5	0	0	0
ORF19.6680	FGR27	No Phenotype	NO	N/A	N/A	N/A	N/A	N/A	Zn_clus (PF00172) [29,66,1.2E-10]|Fungal_trans (PF04082) [381,482,8.0E-5]	NO	NO	NO	0	0	0	0	0	0	0	0	0	0	0	0	0	0	0	0	0	0	0	0	0	0	0	0	0	N/A	0	0	0	0	0.5	0	-0.5	0	0	0	0
ORF19.6781	N/A	ΔΔorf19.6781 mutants exhibited no strong phenotypes, but exhibited a weak enhancement of invasion of YEPD medium.	NO	[SYN:14-to-1][IPbh:10-to-1][Ca:Overlap][Sc:Different]	[orf19.2748,orf19.1684,FGR17,orf19.3405,orf19.6888,orf19.5548,orf19.998,orf19.1685,orf19.5940,orf19.2315,orf19.4776,SUC1,orf19.4778,orf19.6781]-->[HMS1]	N/A	[orf19.1227,orf19.3405,orf19.7381,orf19.6888,orf19.4778,orf19.4776,orf19.5380,orf19.2077,orf19.6781,orf19.5940]-->[LYS14]	N/A	Zn_clus (PF00172) [12,50,4.1E-5]	NO	YES (weak invasion)	NO	0	0	0	0	0	0	0	0	0	0	0	0	0	0	0	0	0	0	0	-0.5	0	[I]-1.0	0	0	0	N/A	0	0	-0.5	0	0	0	-0.5	0	0	0	0
ORF19.6798	SSN6	ΔΔorf19.6798 mutants exhibited impaired growth on all base media, yet were strongly resistant to 5-Fluorocytosine. While the growth defect limits interpretation of morphological phenotypes, the mutants exhibited enhanced colony wrinkling on a variety of media. The mutants exhibited enhanced invasive growth in the primary screen, yet mixed results were seen in the follow-up invasive growth analysi…	NO	CLEAR_1to1	[SSN6]-->[CYC8]	[SSN6]-->[CYC8]	N/A	N/A	N/A	YES	YES	YES	[X]-3.0	-2.5	[X]-2.5	[X]-3.0	[X]-3.0	-2.5	[X]-3.0	[X]-3.0	[X]-2.5	-3	-3	[X]-2.5	[X]-2.5	[X]-2.5	3	[X]-3.5	[X]-2.5	[X][S]-3.0	[X]-2.5	[X]-2.5	[X]-2.5	[X]-3.0	[X]-2.5	[X]-4.0	[X]-3.0	N/A	[X]-3.5	[X]-3.0	[X][S]-2.0	[X]-3.0	[X]-3.0	[X]-4.0	[X][S]-2.0	[X][I]-2.0	[X]-1.5	[X]-2.5	[X]-2.5
ORF19.681	HAP43	ΔΔhap43 mutants exhibited strong sensitivity to the chelator BPS and growth at pH10.5 and weak sensitivity to Fenpropimorph. The BPS and pH-sensitivity phenotypes resemble those observed in ΔΔsef1 mutants, and are likely due to an inability to import and/or utilize iron, as a study of S. cerevisiae by Serrano et al. [8] demonstrates that iron becomes limiting at high pH. SEF1, SEF2, and HAP43 are…	NO	Probable_3to1 ([HAP43,HAP42,HAP41]-->[HAP4]) [SYN:1-to-1][IPbh:2-to-1][Ca:Overlap][Sc:Different]	[HAP43]-->[ARR1]	N/A	[HAP43,FCR3]-->[YAP3]	N/A	bZIP_1 (PF00170) [81,149,2.9E-4]	YES	NO	YES	0	0	0	0	0	-0.5	0	0	0	0	0	0	0	0	0	0	0	0	-2	-2.5	0	0	0	0	0	N/A	0	0	0	0	0	-3	0	0	0	0	0
ORF19.6817	FCR1	No Phenotype	NO	[SYN:3-to-1][IPbh:3-to-1][Ca:Overlap][Sc:Different]	[WAR1,FCR1,TEA1]-->[WAR1]	N/A	[FCR1,orf19.2280,orf19.2808]-->[CAT8]	N/A	Zn_clus (PF00172) [24,61,5.4E-10]	NO	NO	NO	0	0	0	-0.5	-0.5	-0.5	0	0	0	0	0	0	0	0	0	0	0	[S]0.0	0	0	0	-0.5	0	0	0.5	N/A	0	0	[S]0.0	0	0	0	[S]0.0	-0.5	0	0	0
ORF19.6824	N/A	ΔΔorf19.6824 mutants exhibited inconsistent phenotypes. One of the two isolates exhibited weak sensitivity to Fluconazole, Fenpropimorph, and SDS.	YES (Inconsistent)	N/A	N/A	N/A	N/A	N/A	HLH (PF00010) [93,174,1.4E-10]	NO	NO	NO	0	0	0	0	0	0	0	0	0	0	0	0	0	0	0.5	[I]-1.0	0	0	[I]-1.0	[I]-1.0	0	[I]-1.0	0	0	0	0	0	0	0	0	0	0	0	0	0	0	0
ORF19.6874	N/A	ΔΔorf19.6874 mutants exhibited atypical colony morphologies on a variety of media. In many instances, these phenotypes were most prominent after 7+ days of growth (time-points not included in scoring). The mutants appear to exhibit particularly strong formation of peripheral filaments on some media. In follow-up morphological testing of single-cell-derived colonies ΔΔorf19.6874 mutants exhibited …	NO	N/A	N/A	N/A	N/A	N/A	Myb_DNA-binding (PF00249) [168,213,2.5E-8 + 116,162,9.0E-14]	NO	YES	NO	0	0	0	0	[I]-1.5	0	0	0	0	0	0	0	0	0	0.5	0	0	0	0	0	-0.25	0	0	0	0	0	0	0	0	0	0	0	[I]-1.5	[I]-1.5	0	0	0
ORF19.6888	N/A	No Phenotype	NO	[SYN:14-to-1][IPbh:10-to-1][Ca:Overlap][Sc:Different]	[orf19.2748,orf19.1684,FGR17,orf19.3405,orf19.6888,orf19.5548,orf19.998,orf19.1685,orf19.5940,orf19.2315,orf19.4776,SUC1,orf19.4778,orf19.6781]-->[HMS1]	N/A	[orf19.1227,orf19.3405,orf19.7381,orf19.6888,orf19.4778,orf19.4776,orf19.5380,orf19.2077,orf19.6781,orf19.5940]-->[LYS14]	N/A	Zn_clus (PF00172) [11,49,0.0011]	NO	NO	NO	0	0	0	0	0	0	0	0	0	0	0	0	0	0	0	0	0	[S]0.0	0	0	0	0	0	0	0	N/A	0	0	[S]0.0	0	0	0	[S]0.0	0	0	0	0
ORF19.6985	TEA1	ΔΔorf19.6985 mutants exhibited a very strong sensitivity to 5-Fluorocytosine. Preliminary tests also suggest impairment in the utilization of Serine as a nitrogen source.	NO	[SYN:3-to-1][IPo:1-to-1][Ca:Subset][Sc:Different]	[WAR1,FCR1,TEA1]-->[WAR1]	[TEA1]-->[TEA1]	N/A	N/A	Zn_clus (PF00172) [40,76,2.0E-7]|Fungal_trans (PF04082) [329,437,3.1E-29]	YES	NO	YES	0	0	0	0	0	0	-0.5	[I]-1.5	0	0	0	0	0	0	-4	0	0	[S]0.0	0.5	0	0	0	0	0	0	N/A	0	0	[S]0.0	0	0	[I]-1.0	[S]0.0	-0.5	0	0	0
ORF19.7017	YOX1	ΔΔyox1 mutants exhibited weak resistance to Fenpropimorph and weak sensitivity to SDS and low pH.	NO	CLEAR_1to2_WGD	[YOX1]-->[YHP1,YOX1]	N/A	[YOX1]-->[YOX1]	[YHP1,YOX1]	Homeobox (PF00046) [174,230,6.3E-18]	YES	NO	NO	0	0	0	0	-1.5	0	0	0	0	0	0	0	0	0	0	0	0	-0.5	0	2	0	-2.25	0	0	0	[S]0.0	0	0	0	0	0	0	-2	-2.5	0	0	0
ORF19.7068	MAC1	ΔΔmac1 mutants exhibited impaired growth on YEPD, Lee's pH8 (30˚C), Blood Agar (37˚C), and Spider media. In addition, the mutants exhibited strong sensitivity to the chelators BCS and BPS and a slight rescue of the YEPD growth impairment upon addition of Copper. The chelator and copper phenotypes have been previously described by Marvin ME et al. [17]. Colony morphology phenotypes were also obser…	NO	CLEAR_1to1	[MAC1]-->[MAC1]	[MAC1]-->[MAC1]	N/A	N/A	Copper-fist (PF00649) [1,40,1.5E-22]	NO	YES	YES	[X]-3.0	-2.75	[X]-2.5	[X]-2.5	0	[I]-1.25	-0.5	0	0	0	[P1]0.0	0	-2	0	0	[I]-1.0	0	0	0	0	[X]-2.25	[X]-3.0	[X]-2.75	[X]-1.0	[X]-3.0	[X][S]-3.0	[X]-3.0	[X]-3.0	[X]-2.5	0	0	[X]-4.0	0	0	0	0	0
ORF19.7150	NRG1	ΔΔnrg1 mutants exhibited extreme invasive growth, impairing all aspects of the phenotyping, from making dilution series to interpreting growth rates. The mutants exhibited strongly impaired growth on 5-Fluorocytosine, Fluconazole, and Fenpropimorph.	NO	[SYN:1-to-4][IPbh:1-to-1][Ca:Same][Sc:Subset][WGD]	[NRG1]-->[NRG1,MSN2,MSN4,NRG2]	N/A	[NRG1]-->[NRG2]	[NRG1,NRG2], [MSN2,MSN4]	zf-C2H2 (PF00096) [256,280,0.0010 + 228,250,2.4E-5]	YES	YES	NO	0	0	0	0	0	0	0	0	0	0	-0.5	0	0	0	-3.5	-3.5	0	[S]0.0	-3	-3	0.5	0	-0.5	[I]-1.0	0	N/A	0	0	[S]0.0	-0.5	0	0	[S]-2.0	[I]-1.0	0	0	0
ORF19.723	BCR1	ΔΔbcr1 mutants exhibited weak resistance to Fluconazole and Calcofluor White and weak sensitivity to Caffeine and Lithium Chloride. In addition, the mutants exhibited enhanced invasion of YEPD medium and atypical colony morphologies at 37˚C on YEPD, Lee's pH8, and Spider media. In follow-up morphological testing of single-cell-derived colonies the mutants exhibited reduced wrinkling on Spider med…	NO	CLEAR_1to2_WGD	[BCR1]-->[USV1,RGM1]	N/A	[BCR1]-->[USV1]	[USV1,RGM1]	zf-C2H2 (PF00096) [196,219,1.1E-6 + 165,190,1.5E-4]	YES	YES	NO	0	0	0	0	0	0	0	0	0	0	0	0	0	0	-1.5	2.75	-1.5	[S]0.0	0	-0.5	2.25	-0.25	0	-2.75	-2.5	[S]0.0	0	0	[S]2.0	-0.5	0	0	[S]-1.0	[I]-1.0	0	0	0
ORF19.7247	RIM101	ΔΔrim101 mutants were highly pleiotropic, exhibiting strong sensitivity to pH10.5, SDS, Lithium Chloride, Copper, and EDTA, weak sensitivity to Calcofluor White and Caffeine, and weak resistance to Fenpropimorph. In addition, the mutants exhibited reduced colony wrinkling and/or peripheral filamentation on YEPD and Lee's pH6.8 media. In follow-up morphological testing of single-cell-derived colon…	NO	Probable_1to1_hand_annotation ([RIM101]-->[RIM101]) [SYN:2-to-1][IPbh:1-to-1][Ca:Subset][Sc:Same]	[RIM101,orf19.3434]-->[RIM101]	N/A	[RIM101]-->[RIM101]	N/A	zf-C2H2 (PF00096) [274,296,1.3E-5 + 244,268,0.011]	YES	YES	YES	0	0	0	0	0	0	0	0	0	0	0	0	0	0	0.5	-1.5	0	[S]0.0	2.5	2.5	-2.5	-3	0	-2.5	-4	N/A	-1.5	0	[S]0.0	-4	[I]-2.0	-3	[S]0.0	0	0	0	0
ORF19.7317	N/A	No Phenotype	NO	[SYN:3-to-1][IPbh:5-to-1][Ca:Overlap][Sc:Different]	[orf19.7317,orf19.6038,orf19.7570]-->[UGA3]	N/A	[orf19.7317,orf19.1822,orf19.2745,orf19.4251,CZF1]-->[UME6]	N/A	Zn_clus (PF00172) [15,54,5.5E-9]	NO	NO	NO	0	0	0	0	0	0	0	0	0	0	0	0	0	0	0	0	0	0	0	0	0.25	-0.25	0	0	-0.25	0	0	0	0	0	0	0	0	0	0	0	0
ORF19.7319	SUC1	ΔΔsuc1 mutants exhibited no clear phenotypes during screening, but exhibited strong reduction in growth on medium containing Maltose as carbon source during subsequent follow-up testing. This phenotype has previously been described by Kelly R and Kwon-Chung KJ [19].	NO	[SYN:14-to-1][IPo:1-to-1][Ca:Subset][Sc:Different]	[orf19.2748,orf19.1684,FGR17,orf19.3405,orf19.6888,orf19.5548,orf19.998,orf19.1685,orf19.5940,orf19.2315,orf19.4776,SUC1,orf19.4778,orf19.6781]-->[HMS1]	[SUC1]-->[YPR196W]	N/A	N/A	Zn_clus (PF00172) [11,48,1.7E-12]|Fungal_trans (PF04082) [166,263,8.3E-18]	NO	NO	YES	0	0	0	0	0	0	0	0	0	0	0	0	0	0	0	0	0	0	0	-0.5	0	0	0	0	0	0	0	0	0	0	0	0	0	0	0	0	0
ORF19.7359	CRZ1	ΔΔcrz1 strains exhibited strong sensitivity to Fluconazole, Fenpropimorph, and SDS and weak sensitivity to Fluphenazine and Lithium Chloride. Our results are in general agreement with the extensive existing literature on ΔΔcrz1 phenotypes.	NO	[SYN:3-to-1][IPbh:3-to-1][Ca:Same][Sc:Same]	[CRZ2,orf19.4972,CRZ1]-->[CRZ1]	N/A	[CRZ2,orf19.4972,CRZ1]-->[CRZ1]	N/A	zf-C2H2 (PF00096) [641,663,1.2E-4 + 613,635,5.6E-8]	YES	NO	NO	0	0	0	0	0	0	0	0	0	0	0	0	0	0	0	-3.5	0	-2.5	-3	-3	-0.5	-4	0	0	-2.25	0	0	0	-0.5	0.5	0	0	0	0	0	0	0
ORF19.7371	N/A	No Phenotype	NO	[SYN:6-to-1][IPbh:2-to-1][Ca:Overlap][Sc:Different]	[MRR1,orf19.7371,CTA4,orf19.5133,orf19.4998,orf19.6182]-->[YFR057W]	N/A	[orf19.7371,ZNC1]-->[STB4]	N/A	Zn_clus (PF00172) [21,59,4.1E-11]|Fungal_trans (PF04082) [505,606,1.2E-4]	NO	NO	NO	0	0	0	0	0	0	-0.33	0	0	0	0	0	0	0	0	0	0	0	0	0	0	0	0	0	0	[S]0.0	0	0.33	0	0	0	0	0	0	0	0	0
ORF19.7372	MRR1	No Phenotype	NO	[SYN:6-to-1][IPo:1-to-1][Ca:Subset][Sc:Different]	[MRR1,orf19.7371,CTA4,orf19.5133,orf19.4998,orf19.6182]-->[YFR057W]	[MRR1]-->[HAP1]	N/A	N/A	Zn_clus (PF00172) [29,68,1.4E-7]|Fungal_trans (PF04082) [560,664,4.3E-9]	NO	NO	NO	0	0	0	0	0	0	0	0	0	0	0	0	0	0	-0.25	-0.5	0	0	0	0	[I]0.5	0	0	0	0	0	0	0	0	0	0	0	0	0	0	0	0
ORF19.7374	CTA4	Phenotypic testing was uninterpretable due to substantial differences between knockout isolates.	YES (Inconsistent)	[SYN:6-to-1][IPbh:1-to-1][Ca:Subset][Sc:Different]	[orf19.7372,orf19.7371,CTA4,orf19.5133,orf19.4998,orf19.6182]-->[YFR057W]	N/A	[CTA4]-->[OAF1]	N/A	Zn_clus (PF00172) [14,54,1.3E-7]	NO	NO	NO	[I]-0.67	-0.17	0	[I]-1.5	0	0	[I]-0.5	[I]-1.0	0	0	0	0	[I]-1.0	[I]-1.0	[I]-1.0	[I]0.83	0	[I]1.0	-0.5	-0.5	0	-0.33	[I]-0.33	[I]-0.67	0	-0.5	[I]-1.0	[I]-0.67	[I]-1.5	0	[I]1.0	0	-0.5	-0.5	0	0	0
ORF19.7381	N/A	ΔΔorf19.7381 mutants exhibited strong sensitivity to 5-Fluorocytosine and Lithium Chloride and weak resistance to Fenpropimorph and Calcofluor White. In addition, the mutants exhibited reduced colony wrinkling and/or peripheral filamentation on YEPD (37˚C and 42C) and Lee's pH6.8 (37˚C) media. In follow-up morphological testing of single-cell-derived colonies the mutants exhibited a highly unusua…	NO	N/A	N/A	N/A	N/A	N/A	Zn_clus (PF00172) [17,57,4.6E-5]	YES	YES	NO	0	0	0	0	-1.63	-0.25	0	0	0	0	-0.5	-0.5	[I]-1.0	[I]-1.0	-3.25	0.25	0	0	1.5	2	2.25	1.25	0	-0.5	-2.75	0	0	0	-0.5	0	[I]1.0	0	[I]1.0	[I]1.5	0	0	0
ORF19.7401	ISW2	ΔΔisw2 mutants exhibited strong sensitivity to Fluconazole, weak sensitivity to Menadione and EDTA, and strong resistance to Copper. The mutants also exhibited a marginal growth defect on SD (30˚C) and YEPD (16C) base media and reduced colony wrinkling and/or peripheral filamentation on YEPD (37˚C) and Lee's pH6.8 (30˚C and 37˚C) media.	NO	CLEAR_1to1	[ISW2]-->[ISW2]	[ISW2]-->[ISW2]	N/A	N/A	N/A	YES	YES	NO	-2	-0.5	0	0	-0.5	-1.5	0	0	-0.5	-0.5	0	0	0	0	-0.5	-4	[X]-1.5	0	[X][I]-1.5	[X]-1.0	1.5	0	-0.5	0	0	N/A	-2	0	0	0.5	3	-1.5	[I]1.0	0.5	0	0	0
ORF19.7436	AAF1	ΔΔaaf1 mutants exhibited weak resistance to Fluconazole and reduced colony wrinkling on YEPD (37˚C), YEPD+10% Serum (37˚C), and Spider (37˚C) media. In follow-up morphological testing of single-cell-derived colonies the mutants exhibited reduced colony wrinkling relative to wild-type on Spider medium at 30˚C.	NO	N/A	N/A	N/A	N/A	N/A	N/A	YES	YES	NO	0	0	0	[I]-1.0	0	0	0	0	0	0	0	0	[P2]0.0	0	[I]1.0	2.5	0	0	0	1	0	0	0	0	-1	N/A	0	0	-0.5	0	0	0	-1	-0.5	0	0	0
ORF19.7518	N/A	No Phenotype	NO	N/A	N/A	N/A	N/A	N/A	Zn_clus (PF00172) [12,52,3.3E-4]|Fungal_trans (PF04082) [196,297,1.1E-14]	NO	NO	NO	-0.25	0	0	0	-0.25	0	0	0	0	0	0	0	0	0	0	0	0	0	0	0	0	0	0	0	0.25	0	0	0	0	0	0	0	0	0	0	0	0
ORF19.7570	N/A	ΔΔorf19.7570 mutants exhibited a defect in the utilization of GABA as a nitrogen source. This phenotype has also been documented for the S. cerevisiae ortholog scUGA3 (Ramos F et al.; [20]).	NO	[SYN:3-to-1][IPo:1-to-1][Ca:Subset][Sc:Same]	[orf19.7317,orf19.6038,orf19.7570]-->[UGA3]	[orf19.7570]-->[UGA3]	N/A	N/A	Zn_clus (PF00172) [72,111,3.2E-7]	NO	NO	YES	0	0	0	0	0	0	0	0	0	0	0	0	0	0	0	0	0	0	0	0	0	0	0	0	0	0	0	0	0	0	0	0	-1	0	0	-3	0
ORF19.7583	N/A	ΔΔorf19.7583 mutants exhibited no clear phenotypes.	NO	[SYN:2-to-1][IPbh:1-to-1][Ca:Subset][Sc:Different]	[orf19.7583,orf19.3876]-->[URC2]	N/A	[orf19.7583]-->[STB5]	N/A	Zn_clus (PF00172) [23,65,3.9E-8]	NO	NO	NO	0	0	-0.17	0	0	0	0	0	0	0	0	0	0	0	0	0	0	0	0	[I]-0.67	0	0	0	-0.25	0	0	0	0	0	0	0	0	0	0	0	0	0
ORF19.837.1	INO4	No Phenotype	NO	CLEAR_1to1_bh	[INO4]-->[INO4]	N/A	[INO4]-->[INO4]	N/A	HLH (PF00010) [43,95,3.8E-6]	NO	NO	NO	0	0	0	0	0	0	0	0	0	0	0	0	0	0	0	0	0	0	-0.5	-0.5	0	0	0	0	0	N/A	0	0	0	0	0	0	0	0	0	0	0
ORF19.909	STP4	ΔΔstp4 mutants exhibited strong sensitivity to SDS, weak sensitivity to Fluphenazine and H2O2, weak resistance to Fenpropimorph, and enhanced invasion of YEPD medium. A more refined follow-up test of invasive growth revealed enhanced invasion of both SD (30˚C and 37˚C) and YEPD media (30˚C and 37˚C).	NO	[SYN:6-to-2][IPbh:1-to-1][Ca:Subset][Sc:Subset][WGD]	[orf19.6713,orf19.2612,orf19.6309,STP4,orf19.5105,STP3]-->[STP3,STP4]	N/A	[STP4]-->[STP3]	[STP3,STP4]	zf-C2H2 (PF00096) [241,263,0.014]	YES	YES	NO	0	0	0	0	0	0	0	0	0	0	0	0	0	0	0	0.5	-2	0	2	2	0	-3	0	0.5	0	N/A	0	0	-2.5	0	0	0	0	0	0	0	0
ORF19.921	N/A	ΔΔorf19.921 mutants exhibited weakly reduced invasion of YEPD medium and reduced colony wrinkling on YEPD at 37˚C and 42˚C. A more refined follow-up test of invasive growth revealed reduced invasion of both SD (37˚C) and YEPD media (30˚C and 37˚C).	NO	[SYN:1-to-1][IPbh:3-to-1][Ca:Overlap][Sc:Different]	[orf19.921]-->[FHL1]	N/A	[orf19.6493,orf19.921,orf19.2753]-->[PUF2]	N/A	HLH (PF00010) [484,657,2.1E-9]	NO	YES	NO	0	0	0	0	0	0	0	0	0	0	0	0	0	0	0	0	0	0	0	0	0	0	0	0	0	0	0	0	-0.5	0	0	0	-0.5	-0.5	0	0	0
ORF19.971	SKN7	ΔΔskn7 mutants exhibited strong sensitivity to H2O2 (but not Menadione), a phenotype previously noted by Singh P et al. [21].	NO	CLEAR_1to2_WGD	[SKN7]-->[SKN7,HMS2]	[SKN7]-->[SKN7]	N/A	[SKN7,HMS2]	HSF_DNA-bind (PF00447) [26,223,3.6E-45]	YES	NO	NO	0	0	0	0	0	0	0	0	0	0	0	0	0	0	0	0	0	0	0	0	0	0	0	0	0	N/A	0	-3	-3	0	0	0	0	0	0	0	0
[truncated: 70 more columns]

## Sheet: PHENO - Specificity Scores
	Screen:	PRIMARY	PRIMARY	PRIMARY	PRIMARY	PRIMARY	PRIMARY	PRIMARY	PRIMARY	PRIMARY	PRIMARY	PRIMARY	PRIMARY	PRIMARY	PRIMARY	PRIMARY	PRIMARY	PRIMARY	PRIMARY	PRIMARY	PRIMARY	PRIMARY	PRIMARY	PRIMARY	PRIMARY	PRIMARY	PRIMARY	PRIMARY	PRIMARY	PRIMARY	PRIMARY	PRIMARY	PRIMARY	PRIMARY	PRIMARY	PRIMARY	PRIMARY	PRIMARY	PRIMARY	PRIMARY	PRIMARY	PRIMARY	PRIMARY	PRIMARY	PRIMARY	PRIMARY	PRIMARY	PRIMARY	PRIMARY
	Base Medium:	YEPD	YEPD*	YEPD	YEPD	SD	SD*	SD	SD	SD	MM*	LEE*	LEE	LEE	LEE	SD	SD	SD	SD	SD	SD	YEPD	YEPD	YEPD	YEPD	YEPD	YEPD	YEPD	YEPD	YEPD	YEPD	YEPD	SD	SD	MM	MM	MM	SPIDER*	SPIDER	YEPD	SD	SD	YEPD	N/A	SD	YEPD	YEPD	YEPD	YEPD
	Growth Temperature:	16	30	37	42	16	30	37	42	30	30	30	37	30	37	30	30	30	30	30	30	30	30	30	30	30	30	30	30	30	30	30	30	30	30	30	30	30	37	30	30	30	30	37	30	30	30	37	42
	Scoring Type:	G	G	G	G	G	G	G	G	G	G	G	G	G	G	G	G	G	G	G	G	G	G	G	G	G	G	G	G	G	G	G	G	G	G	G	G	G	G	G	G	G	G	G	I	I	M	M	M
Feature Name	Gene Name	YEPD (16C)	YEPD	YEPD (37C)	YEPD (42C)	SD+Arg+Leu (16C)	SD+Arg+Leu	SD+Arg+Leu (37C)	SD+Arg+Leu (42C)	SC+uri	MM	Lee's (pH4.5)	Lee's (pH4.5) (37C)	Lee's (pH6.8)	Lee's (pH6.8) (37C)	5-Fluorocytosine (3.5µM)	Fluconazole (100µM)	Fluphenazine (0.3mM)	Fluphenazine (1.0mM)	Fenpropimorph (2µM)	Fenpropimorph (4µM)	Calcofluor White (20µM)	SDS (0.04%)	Sorbitol (1.5M)	Caffeine (15mM)	Lithium Chloride (0.3M)	Menadione (90 µM)	Hydrogen Peroxide (4.5mM)	Hydrogen Peroxide (6.0mM)	Copper (13mM)	Copper (15mM)	Alkaline (pH10.5)	Acidic (pH2.6)	Acidic (pH2.1)	P-source: Absent	N-source: GABA	N-source: Proline	Spider	Spider (37C)	YEP	BCS (150µM)	BPS (150µM)	EDTA (0.75mM)	Blood Agar (37C)	[M] Invasion - SD+Arg+Leu (washed)	[M] Invasion - YEPD (washed)	[M] YEPD	[M] YEPD (37C)	[M] YEPD (42C)
ORF19.1032	SKO1	NaN	NaN	NaN	NaN	NaN	NaN	NaN	NaN	NaN	NaN	NaN	NaN	NaN	NaN	NaN	NaN	NaN	NaN	NaN	NaN	NaN	NaN	NaN	NaN	NaN	NaN	NaN	NaN	-0.974659	NaN	NaN	NaN	NaN	NaN	NaN	NaN	NaN	NaN	NaN	NaN	NaN	NaN	NaN	NaN	NaN	NaN	NaN	NaN
ORF19.1035	WAR1	NaN	NaN	NaN	NaN	NaN	NaN	NaN	NaN	NaN	NaN	NaN	NaN	NaN	NaN	NaN	NaN	NaN	NaN	NaN	NaN	NaN	NaN	NaN	NaN	NaN	NaN	NaN	NaN	NaN	NaN	NaN	NaN	NaN	NaN	NaN	NaN	NaN	NaN	NaN	NaN	NaN	NaN	NaN	NaN	NaN	NaN	NaN	NaN
ORF19.1069	RPN4	NaN	-0.78125	NaN	NaN	NaN	NaN	NaN	NaN	NaN	NaN	-0.399521	NaN	NaN	NaN	NaN	-0.399521	NaN	NaN	NaN	NaN	NaN	NaN	NaN	NaN	NaN	NaN	NaN	NaN	NaN	NaN	NaN	NaN	NaN	NaN	NaN	NaN	NaN	NaN	NaN	NaN	NaN	NaN	NaN	NaN	NaN	NaN	NaN	NaN
ORF19.1168		NaN	NaN	NaN	NaN	NaN	NaN	NaN	NaN	NaN	NaN	NaN	NaN	NaN	NaN	-0.524109	NaN	NaN	NaN	-0.635728	-0.524109	NaN	NaN	NaN	-0.524109	NaN	NaN	NaN	NaN	NaN	NaN	NaN	NaN	NaN	NaN	NaN	NaN	NaN	NaN	NaN	NaN	NaN	NaN	NaN	NaN	NaN	NaN	NaN	NaN
ORF19.1187	CPH2	NaN	NaN	NaN	NaN	NaN	NaN	NaN	NaN	NaN	NaN	NaN	NaN	NaN	NaN	NaN	NaN	NaN	NaN	NaN	NaN	NaN	NaN	NaN	NaN	NaN	NaN	NaN	NaN	NaN	0.92081	NaN	NaN	NaN	NaN	NaN	NaN	NaN	NaN	NaN	NaN	NaN	NaN	NaN	NaN	-0.92081	NaN	-0.92081	-0.92081
ORF19.1228	HAP2	NaN	NaN	NaN	NaN	NaN	-0.266241	NaN	NaN	NaN	-0.266241	-0.266241	NaN	NaN	NaN	NaN	NaN	NaN	NaN	NaN	NaN	0.266241	NaN	NaN	0.266241	NaN	NaN	NaN	NaN	NaN	0.266241	-0.266241	NaN	NaN	NaN	NaN	NaN	NaN	NaN	NaN	NaN	-0.266241	NaN	NaN	NaN	NaN	NaN	NaN	NaN
ORF19.1253		NaN	-0.658762	NaN	NaN	NaN	NaN	NaN	NaN	NaN	NaN	NaN	NaN	NaN	NaN	NaN	NaN	NaN	NaN	NaN	NaN	NaN	NaN	NaN	NaN	NaN	NaN	NaN	NaN	NaN	0.336927	NaN	NaN	NaN	-1	NaN	NaN	NaN	NaN	NaN	NaN	NaN	NaN	-0.722543	NaN	NaN	NaN	NaN	NaN
ORF19.1274		NaN	NaN	NaN	NaN	NaN	NaN	NaN	NaN	NaN	NaN	NaN	NaN	NaN	NaN	NaN	NaN	NaN	NaN	NaN	NaN	NaN	NaN	NaN	NaN	NaN	NaN	NaN	NaN	NaN	NaN	NaN	NaN	NaN	NaN	NaN	NaN	NaN	NaN	NaN	NaN	NaN	NaN	NaN	NaN	NaN	NaN	NaN	NaN
ORF19.1275	GAT1	NaN	NaN	NaN	NaN	NaN	NaN	NaN	NaN	NaN	NaN	NaN	NaN	NaN	NaN	NaN	NaN	NaN	NaN	NaN	NaN	NaN	NaN	NaN	1.66667	NaN	NaN	NaN	NaN	NaN	NaN	NaN	NaN	NaN	NaN	NaN	NaN	NaN	NaN	NaN	NaN	NaN	NaN	NaN	NaN	NaN	NaN	NaN	NaN
ORF19.1496		NaN	NaN	NaN	NaN	NaN	NaN	NaN	NaN	NaN	NaN	NaN	NaN	NaN	NaN	NaN	NaN	NaN	NaN	NaN	NaN	NaN	NaN	NaN	NaN	NaN	NaN	NaN	NaN	NaN	NaN	NaN	NaN	NaN	NaN	NaN	NaN	NaN	NaN	NaN	NaN	NaN	NaN	NaN	NaN	NaN	NaN	NaN	NaN
ORF19.1499	CTF1	NaN	NaN	NaN	NaN	NaN	NaN	NaN	NaN	NaN	NaN	NaN	NaN	NaN	NaN	NaN	NaN	NaN	NaN	NaN	NaN	NaN	NaN	NaN	NaN	NaN	NaN	NaN	NaN	NaN	NaN	NaN	NaN	NaN	NaN	NaN	NaN	NaN	NaN	NaN	NaN	NaN	NaN	NaN	NaN	NaN	NaN	NaN	NaN
ORF19.1623	CAP1	NaN	NaN	NaN	NaN	NaN	NaN	NaN	NaN	NaN	NaN	NaN	NaN	NaN	NaN	-0.92081	NaN	NaN	NaN	NaN	NaN	NaN	NaN	NaN	NaN	NaN	-1	-0.92081	NaN	NaN	NaN	NaN	NaN	NaN	NaN	NaN	NaN	NaN	NaN	NaN	NaN	NaN	NaN	NaN	NaN	NaN	NaN	NaN	NaN
ORF19.1685		NaN	NaN	NaN	NaN	NaN	NaN	NaN	NaN	NaN	NaN	-2.32019	NaN	NaN	NaN	NaN	NaN	NaN	NaN	NaN	NaN	NaN	NaN	NaN	NaN	NaN	NaN	NaN	NaN	NaN	NaN	NaN	NaN	NaN	NaN	NaN	NaN	NaN	NaN	NaN	NaN	NaN	NaN	NaN	NaN	NaN	NaN	NaN	NaN
ORF19.1718		NaN	NaN	NaN	NaN	NaN	NaN	NaN	NaN	NaN	NaN	NaN	NaN	NaN	NaN	NaN	NaN	NaN	NaN	NaN	NaN	NaN	NaN	NaN	NaN	NaN	NaN	NaN	NaN	NaN	NaN	NaN	NaN	NaN	NaN	NaN	NaN	NaN	NaN	NaN	NaN	NaN	NaN	NaN	NaN	NaN	NaN	NaN	NaN
ORF19.173		NaN	NaN	NaN	NaN	NaN	NaN	NaN	NaN	NaN	NaN	NaN	NaN	NaN	NaN	1.43472	NaN	NaN	NaN	NaN	NaN	NaN	NaN	NaN	NaN	NaN	NaN	NaN	NaN	NaN	NaN	NaN	NaN	NaN	NaN	NaN	NaN	NaN	NaN	NaN	NaN	NaN	NaN	NaN	NaN	NaN	NaN	NaN	NaN
ORF19.1757		NaN	NaN	NaN	NaN	NaN	NaN	NaN	NaN	NaN	NaN	NaN	NaN	NaN	NaN	NaN	NaN	NaN	NaN	NaN	NaN	NaN	NaN	NaN	NaN	NaN	NaN	NaN	NaN	NaN	NaN	NaN	NaN	NaN	NaN	NaN	NaN	NaN	NaN	NaN	NaN	NaN	NaN	NaN	NaN	NaN	NaN	NaN	NaN
ORF19.1926	SEF2	NaN	NaN	NaN	NaN	NaN	NaN	NaN	NaN	NaN	NaN	NaN	NaN	NaN	NaN	NaN	NaN	NaN	NaN	NaN	NaN	NaN	NaN	NaN	NaN	NaN	NaN	NaN	NaN	-0.908265	-0.908265	NaN	NaN	NaN	NaN	NaN	NaN	NaN	NaN	NaN	NaN	NaN	NaN	NaN	NaN	NaN	NaN	NaN	NaN
ORF19.1973	HAP5	NaN	NaN	NaN	NaN	NaN	-0.242777	NaN	NaN	NaN	-0.242777	-0.242777	NaN	NaN	NaN	NaN	NaN	NaN	NaN	NaN	NaN	NaN	NaN	NaN	0.242777	NaN	NaN	NaN	NaN	0.413736	0.242777	-0.242777	NaN	NaN	NaN	NaN	NaN	NaN	NaN	NaN	NaN	-0.242777	NaN	NaN	NaN	NaN	NaN	NaN	NaN
ORF19.2054	FGR15	-0.4914	NaN	NaN	-0.923361	-0.493827	NaN	NaN	-0.923361	NaN	NaN	NaN	NaN	NaN	NaN	NaN	NaN	NaN	NaN	NaN	NaN	NaN	NaN	NaN	NaN	NaN	NaN	NaN	NaN	NaN	NaN	NaN	NaN	NaN	NaN	NaN	NaN	NaN	NaN	NaN	NaN	NaN	NaN	NaN	NaN	NaN	NaN	NaN	NaN
ORF19.2088		NaN	-0.771605	NaN	NaN	NaN	-0.394477	NaN	NaN	NaN	NaN	NaN	NaN	NaN	NaN	NaN	NaN	NaN	NaN	NaN	NaN	NaN	NaN	NaN	NaN	NaN	NaN	NaN	NaN	NaN	NaN	NaN	NaN	NaN	NaN	NaN	NaN	NaN	NaN	NaN	NaN	NaN	NaN	-0.846024	0.931099	0.969932	NaN	NaN	NaN
ORF19.2119	NDT80	NaN	NaN	NaN	NaN	NaN	NaN	NaN	NaN	NaN	NaN	NaN	NaN	NaN	NaN	-0.165481	-0.165481	NaN	NaN	NaN	NaN	NaN	-0.200723	NaN	-0.165481	-0.381243	-0.17963	-0.165481	-0.165481	-0.165481	NaN	-0.165481	NaN	NaN	NaN	NaN	NaN	NaN	NaN	NaN	NaN	NaN	NaN	NaN	0.390472	NaN	NaN	-0.165481	NaN
ORF19.217		NaN	NaN	NaN	NaN	NaN	NaN	NaN	NaN	NaN	NaN	NaN	NaN	NaN	NaN	NaN	NaN	NaN	NaN	NaN	NaN	NaN	NaN	NaN	NaN	NaN	NaN	NaN	NaN	NaN	NaN	NaN	NaN	NaN	NaN	NaN	NaN	NaN	NaN	NaN	NaN	NaN	NaN	NaN	NaN	NaN	NaN	NaN	NaN
ORF19.2315		NaN	NaN	NaN	NaN	NaN	NaN	NaN	NaN	NaN	NaN	NaN	NaN	NaN	NaN	NaN	NaN	NaN	NaN	NaN	NaN	NaN	NaN	NaN	NaN	NaN	NaN	NaN	NaN	NaN	NaN	NaN	NaN	NaN	NaN	NaN	NaN	NaN	NaN	NaN	NaN	NaN	NaN	NaN	NaN	NaN	NaN	NaN	NaN
ORF19.2356	CRZ2	NaN	NaN	NaN	NaN	-1	NaN	NaN	NaN	NaN	NaN	NaN	NaN	NaN	NaN	NaN	0.437063	NaN	NaN	NaN	NaN	NaN	NaN	NaN	NaN	NaN	NaN	NaN	NaN	NaN	0.437063	NaN	NaN	NaN	NaN	NaN	NaN	NaN	NaN	NaN	NaN	NaN	NaN	NaN	NaN	NaN	NaN	NaN	NaN
ORF19.255		NaN	NaN	NaN	NaN	NaN	NaN	NaN	NaN	NaN	NaN	NaN	NaN	NaN	NaN	NaN	NaN	NaN	NaN	NaN	NaN	NaN	NaN	NaN	NaN	NaN	NaN	NaN	NaN	NaN	NaN	NaN	NaN	NaN	NaN	NaN	NaN	NaN	NaN	NaN	NaN	NaN	NaN	NaN	NaN	NaN	NaN	NaN	NaN
ORF19.2612		NaN	NaN	NaN	NaN	NaN	NaN	NaN	NaN	NaN	NaN	NaN	NaN	NaN	NaN	NaN	NaN	NaN	NaN	NaN	NaN	NaN	NaN	NaN	NaN	NaN	NaN	NaN	NaN	NaN	NaN	NaN	NaN	NaN	NaN	NaN	NaN	NaN	NaN	NaN	NaN	NaN	NaN	NaN	NaN	NaN	NaN	NaN	NaN
ORF19.2646		NaN	NaN	NaN	NaN	NaN	NaN	NaN	NaN	NaN	NaN	NaN	NaN	NaN	NaN	NaN	NaN	NaN	NaN	NaN	NaN	NaN	NaN	NaN	NaN	NaN	NaN	NaN	NaN	NaN	NaN	NaN	NaN	NaN	NaN	NaN	NaN	NaN	NaN	NaN	NaN	NaN	NaN	NaN	NaN	NaN	NaN	NaN	NaN
ORF19.2647		NaN	NaN	NaN	NaN	NaN	NaN	NaN	NaN	NaN	NaN	NaN	NaN	NaN	NaN	NaN	NaN	NaN	NaN	NaN	NaN	NaN	NaN	NaN	NaN	NaN	NaN	NaN	NaN	NaN	NaN	NaN	NaN	NaN	NaN	NaN	NaN	NaN	NaN	NaN	NaN	NaN	NaN	NaN	NaN	NaN	NaN	NaN	NaN
ORF19.2730		NaN	NaN	NaN	NaN	NaN	NaN	NaN	NaN	NaN	NaN	NaN	NaN	NaN	NaN	NaN	NaN	NaN	NaN	NaN	NaN	NaN	NaN	NaN	NaN	NaN	NaN	NaN	NaN	NaN	NaN	NaN	NaN	NaN	NaN	NaN	NaN	NaN	NaN	NaN	NaN	NaN	NaN	NaN	NaN	NaN	NaN	NaN	NaN
ORF19.2745		NaN	NaN	NaN	NaN	NaN	NaN	NaN	NaN	NaN	NaN	NaN	NaN	NaN	NaN	NaN	NaN	NaN	NaN	NaN	NaN	NaN	NaN	NaN	NaN	NaN	NaN	NaN	NaN	NaN	NaN	NaN	NaN	NaN	NaN	NaN	NaN	NaN	NaN	NaN	NaN	NaN	NaN	NaN	NaN	NaN	NaN	NaN	NaN
ORF19.2747	RGT1	NaN	NaN	NaN	NaN	NaN	NaN	NaN	NaN	NaN	NaN	NaN	NaN	NaN	NaN	NaN	NaN	NaN	NaN	NaN	NaN	NaN	NaN	NaN	NaN	NaN	NaN	NaN	NaN	NaN	NaN	NaN	NaN	NaN	NaN	NaN	NaN	NaN	NaN	NaN	NaN	NaN	NaN	NaN	NaN	NaN	NaN	NaN	-1.69205
ORF19.2748		NaN	NaN	NaN	NaN	NaN	NaN	NaN	NaN	NaN	NaN	NaN	NaN	NaN	NaN	NaN	NaN	NaN	NaN	NaN	NaN	NaN	NaN	NaN	NaN	NaN	NaN	NaN	NaN	NaN	NaN	NaN	NaN	NaN	NaN	NaN	-1	NaN	NaN	NaN	NaN	NaN	NaN	NaN	NaN	NaN	NaN	NaN	NaN
ORF19.2753		NaN	NaN	NaN	NaN	NaN	NaN	NaN	NaN	NaN	NaN	NaN	NaN	NaN	NaN	NaN	NaN	NaN	NaN	NaN	NaN	NaN	NaN	NaN	NaN	NaN	NaN	NaN	NaN	NaN	NaN	NaN	NaN	NaN	NaN	NaN	NaN	NaN	NaN	NaN	NaN	NaN	NaN	NaN	NaN	NaN	NaN	NaN	NaN
ORF19.2808		NaN	NaN	NaN	NaN	NaN	NaN	NaN	NaN	NaN	NaN	NaN	NaN	NaN	NaN	NaN	NaN	NaN	NaN	NaN	NaN	NaN	NaN	NaN	NaN	NaN	NaN	NaN	NaN	NaN	NaN	NaN	NaN	NaN	NaN	NaN	NaN	NaN	NaN	NaN	NaN	NaN	NaN	NaN	NaN	NaN	NaN	NaN	NaN
ORF19.2842	GZF3	NaN	NaN	NaN	-1	NaN	NaN	NaN	-1	NaN	NaN	NaN	NaN	NaN	NaN	NaN	-0.233699	NaN	NaN	NaN	NaN	NaN	NaN	NaN	NaN	-0.538503	NaN	NaN	NaN	-0.233699	NaN	NaN	NaN	NaN	NaN	NaN	NaN	NaN	NaN	NaN	NaN	NaN	NaN	NaN	NaN	NaN	NaN	NaN	NaN
ORF19.2961		NaN	NaN	NaN	NaN	NaN	NaN	NaN	NaN	NaN	NaN	NaN	NaN	NaN	NaN	NaN	NaN	NaN	NaN	NaN	NaN	-0.446429	NaN	NaN	-0.446429	NaN	NaN	NaN	NaN	0.761035	0.446429	NaN	NaN	NaN	NaN	NaN	NaN	NaN	NaN	NaN	NaN	NaN	NaN	NaN	NaN	NaN	NaN	NaN	NaN
ORF19.3063		NaN	-0.712251	NaN	NaN	NaN	-0.364299	NaN	NaN	NaN	NaN	-0.364299	NaN	NaN	NaN	NaN	NaN	NaN	NaN	NaN	NaN	NaN	NaN	NaN	NaN	NaN	NaN	NaN	NaN	NaN	NaN	NaN	NaN	NaN	NaN	NaN	NaN	-0.78125	NaN	NaN	NaN	NaN	NaN	-0.78125	0.859845	0.895255	NaN	NaN	NaN
ORF19.3182	GIS2	-1	NaN	NaN	NaN	NaN	NaN	NaN	NaN	NaN	NaN	NaN	NaN	NaN	NaN	-0.439174	NaN	NaN	NaN	NaN	NaN	NaN	NaN	-1	NaN	NaN	NaN	NaN	NaN	NaN	NaN	NaN	-1	NaN	NaN	NaN	NaN	NaN	NaN	NaN	NaN	NaN	NaN	NaN	NaN	NaN	NaN	NaN	NaN
ORF19.3187	ZNC1	NaN	NaN	NaN	NaN	NaN	NaN	NaN	NaN	NaN	NaN	NaN	NaN	NaN	NaN	NaN	NaN	NaN	NaN	NaN	NaN	NaN	NaN	NaN	NaN	NaN	NaN	NaN	NaN	NaN	NaN	NaN	NaN	NaN	NaN	NaN	NaN	NaN	NaN	NaN	NaN	NaN	NaN	NaN	NaN	NaN	NaN	NaN	NaN
ORF19.3188	TAC1	NaN	NaN	NaN	NaN	NaN	NaN	NaN	NaN	NaN	NaN	NaN	NaN	NaN	NaN	NaN	-5.81395	NaN	NaN	NaN	NaN	NaN	NaN	NaN	NaN	NaN	NaN	NaN	NaN	NaN	NaN	NaN	NaN	NaN	NaN	NaN	NaN	NaN	NaN	NaN	NaN	NaN	NaN	NaN	NaN	NaN	NaN	NaN	NaN
ORF19.3190	HAL9	NaN	NaN	NaN	NaN	NaN	NaN	NaN	NaN	NaN	NaN	NaN	NaN	NaN	NaN	NaN	NaN	NaN	NaN	NaN	NaN	NaN	NaN	NaN	NaN	NaN	NaN	NaN	NaN	NaN	NaN	NaN	NaN	NaN	NaN	NaN	NaN	NaN	NaN	NaN	NaN	NaN	NaN	NaN	NaN	NaN	NaN	NaN	NaN
ORF19.3193	FCR3	NaN	NaN	NaN	NaN	NaN	NaN	NaN	NaN	NaN	NaN	NaN	NaN	NaN	NaN	NaN	NaN	NaN	NaN	NaN	NaN	NaN	NaN	NaN	NaN	NaN	NaN	NaN	NaN	NaN	NaN	NaN	NaN	NaN	NaN	NaN	NaN	NaN	NaN	NaN	NaN	NaN	NaN	NaN	NaN	NaN	NaN	NaN	NaN
ORF19.3305		NaN	NaN	NaN	NaN	NaN	NaN	NaN	NaN	NaN	NaN	NaN	NaN	NaN	NaN	NaN	NaN	NaN	NaN	NaN	NaN	NaN	NaN	NaN	NaN	NaN	NaN	NaN	NaN	NaN	NaN	NaN	NaN	NaN	NaN	NaN	NaN	NaN	NaN	NaN	NaN	NaN	NaN	NaN	NaN	NaN	NaN	NaN	NaN
ORF19.3308		NaN	NaN	NaN	NaN	NaN	NaN	NaN	NaN	NaN	NaN	NaN	NaN	NaN	NaN	NaN	NaN	NaN	NaN	NaN	NaN	NaN	NaN	NaN	NaN	NaN	NaN	NaN	NaN	NaN	NaN	NaN	NaN	NaN	NaN	NaN	NaN	NaN	NaN	NaN	NaN	NaN	NaN	NaN	NaN	NaN	NaN	NaN	NaN
ORF19.3434		NaN	NaN	NaN	NaN	NaN	NaN	NaN	NaN	NaN	NaN	NaN	NaN	NaN	NaN	NaN	NaN	NaN	NaN	NaN	NaN	NaN	NaN	NaN	NaN	NaN	NaN	NaN	NaN	NaN	NaN	NaN	NaN	NaN	NaN	NaN	NaN	NaN	NaN	NaN	NaN	NaN	NaN	NaN	NaN	NaN	NaN	NaN	NaN
ORF19.3625		NaN	NaN	NaN	NaN	NaN	NaN	NaN	NaN	NaN	NaN	NaN	NaN	NaN	NaN	NaN	NaN	NaN	NaN	NaN	NaN	NaN	NaN	NaN	NaN	NaN	NaN	NaN	NaN	NaN	NaN	NaN	NaN	NaN	NaN	NaN	NaN	NaN	NaN	NaN	NaN	NaN	NaN	NaN	NaN	NaN	NaN	NaN	NaN
ORF19.3736	KAR4	NaN	NaN	NaN	NaN	NaN	NaN	NaN	NaN	NaN	NaN	NaN	NaN	NaN	NaN	NaN	NaN	NaN	NaN	NaN	NaN	NaN	NaN	NaN	NaN	NaN	NaN	NaN	NaN	NaN	NaN	NaN	NaN	NaN	NaN	NaN	NaN	NaN	NaN	NaN	NaN	NaN	NaN	NaN	NaN	NaN	NaN	NaN	NaN
ORF19.3753	SEF1	NaN	NaN	NaN	NaN	NaN	NaN	NaN	NaN	NaN	NaN	NaN	NaN	NaN	NaN	NaN	NaN	NaN	NaN	NaN	NaN	NaN	NaN	NaN	NaN	NaN	NaN	NaN	NaN	NaN	NaN	-0.73046	NaN	NaN	NaN	NaN	NaN	NaN	NaN	NaN	NaN	-0.73046	NaN	NaN	NaN	NaN	NaN	NaN	NaN
ORF19.3794	CSR1	NaN	NaN	NaN	NaN	NaN	NaN	NaN	NaN	NaN	NaN	NaN	NaN	NaN	NaN	NaN	NaN	NaN	NaN	NaN	NaN	NaN	NaN	NaN	NaN	NaN	NaN	NaN	NaN	NaN	NaN	NaN	NaN	NaN	NaN	NaN	NaN	NaN	NaN	NaN	NaN	-0.983284	-1	NaN	NaN	NaN	NaN	NaN	NaN
ORF19.3809		NaN	NaN	NaN	NaN	NaN	-0.912409	NaN	NaN	NaN	-0.912409	-0.912409	NaN	NaN	NaN	NaN	NaN	NaN	NaN	NaN	NaN	NaN	NaN	NaN	NaN	NaN	NaN	NaN	NaN	NaN	NaN	NaN	NaN	NaN	NaN	NaN	NaN	NaN	NaN	NaN	NaN	NaN	NaN	NaN	NaN	NaN	NaN	-0.912409	NaN
ORF19.3876		NaN	NaN	NaN	NaN	NaN	NaN	NaN	NaN	NaN	NaN	NaN	NaN	NaN	NaN	NaN	NaN	NaN	NaN	NaN	NaN	NaN	NaN	NaN	NaN	NaN	NaN	NaN	NaN	NaN	NaN	NaN	NaN	NaN	NaN	NaN	NaN	NaN	NaN	NaN	NaN	NaN	NaN	NaN	NaN	NaN	NaN	NaN	NaN
ORF19.391	UPC2	NaN	NaN	NaN	NaN	NaN	NaN	NaN	NaN	NaN	NaN	NaN	NaN	NaN	NaN	NaN	-0.706714	NaN	NaN	-0.856898	-0.706714	NaN	NaN	NaN	NaN	NaN	NaN	NaN	NaN	NaN	NaN	-0.706714	NaN	NaN	NaN	NaN	NaN	NaN	NaN	NaN	NaN	NaN	NaN	NaN	NaN	NaN	NaN	NaN	NaN
ORF19.3912	GLN3	NaN	NaN	NaN	NaN	NaN	-1.00705	NaN	NaN	NaN	-1.00705	NaN	NaN	NaN	NaN	NaN	NaN	NaN	NaN	NaN	NaN	NaN	NaN	NaN	1.00705	NaN	NaN	NaN	NaN	NaN	NaN	NaN	NaN	NaN	NaN	NaN	NaN	NaN	NaN	NaN	NaN	NaN	NaN	NaN	NaN	NaN	NaN	NaN	NaN
ORF19.3928		NaN	NaN	NaN	NaN	NaN	NaN	NaN	NaN	NaN	NaN	NaN	NaN	NaN	NaN	NaN	NaN	NaN	NaN	NaN	NaN	NaN	NaN	NaN	NaN	NaN	NaN	NaN	NaN	NaN	NaN	NaN	NaN	NaN	NaN	NaN	NaN	NaN	NaN	NaN	NaN	NaN	NaN	NaN	NaN	NaN	NaN	NaN	NaN
ORF19.3969		NaN	NaN	NaN	NaN	NaN	NaN	NaN	NaN	NaN	NaN	NaN	NaN	NaN	NaN	NaN	NaN	NaN	NaN	NaN	NaN	NaN	NaN	NaN	NaN	NaN	NaN	NaN	NaN	NaN	NaN	NaN	NaN	NaN	NaN	NaN	NaN	NaN	NaN	NaN	NaN	NaN	NaN	NaN	NaN	NaN	NaN	-2.47525	NaN
ORF19.4000		NaN	NaN	NaN	NaN	NaN	NaN	NaN	NaN	NaN	NaN	NaN	NaN	NaN	NaN	NaN	NaN	NaN	NaN	NaN	NaN	NaN	NaN	NaN	NaN	NaN	NaN	NaN	NaN	NaN	1.26582	NaN	NaN	NaN	NaN	NaN	NaN	NaN	NaN	NaN	NaN	NaN	NaN	NaN	NaN	NaN	NaN	NaN	NaN
ORF19.4056	GAT2	NaN	NaN	NaN	NaN	NaN	NaN	NaN	NaN	NaN	NaN	NaN	NaN	NaN	NaN	NaN	NaN	NaN	NaN	NaN	NaN	NaN	NaN	NaN	NaN	NaN	NaN	NaN	NaN	NaN	NaN	NaN	NaN	NaN	NaN	NaN	NaN	NaN	NaN	NaN	NaN	NaN	NaN	NaN	NaN	-0.789889	NaN	-0.789889	-0.789889
ORF19.4145	ZCF20	NaN	NaN	NaN	NaN	NaN	NaN	NaN	NaN	NaN	NaN	NaN	NaN	NaN	NaN	NaN	NaN	NaN	NaN	NaN	NaN	NaN	NaN	NaN	NaN	NaN	NaN	NaN	NaN	NaN	NaN	NaN	NaN	NaN	NaN	NaN	NaN	NaN	NaN	NaN	NaN	NaN	NaN	NaN	NaN	NaN	NaN	NaN	NaN
ORF19.4166		NaN	NaN	NaN	NaN	NaN	NaN	NaN	NaN	NaN	NaN	NaN	NaN	NaN	NaN	NaN	NaN	NaN	NaN	NaN	NaN	NaN	NaN	NaN	NaN	NaN	NaN	NaN	NaN	NaN	NaN	NaN	NaN	NaN	NaN	NaN	NaN	NaN	NaN	NaN	NaN	NaN	NaN	NaN	NaN	NaN	NaN	NaN	NaN
ORF19.4225	LEU3	NaN	NaN	NaN	NaN	NaN	NaN	NaN	NaN	NaN	NaN	NaN	NaN	NaN	NaN	NaN	NaN	NaN	NaN	NaN	NaN	NaN	NaN	NaN	NaN	NaN	NaN	NaN	NaN	NaN	NaN	NaN	NaN	NaN	NaN	NaN	NaN	NaN	NaN	NaN	NaN	NaN	NaN	NaN	NaN	NaN	NaN	NaN	NaN
ORF19.4251		NaN	NaN	NaN	NaN	NaN	NaN	NaN	NaN	NaN	NaN	NaN	NaN	NaN	NaN	NaN	NaN	NaN	NaN	NaN	NaN	NaN	NaN	NaN	NaN	NaN	NaN	NaN	NaN	NaN	NaN	NaN	NaN	NaN	NaN	NaN	NaN	NaN	NaN	NaN	NaN	NaN	NaN	NaN	NaN	NaN	NaN	NaN	NaN
ORF19.4288	CTA7	NaN	NaN	NaN	NaN	NaN	NaN	NaN	NaN	NaN	NaN	NaN	NaN	NaN	NaN	NaN	NaN	NaN	NaN	NaN	NaN	NaN	NaN	NaN	NaN	NaN	NaN	NaN	NaN	NaN	NaN	NaN	NaN	NaN	NaN	NaN	NaN	NaN	NaN	NaN	NaN	NaN	NaN	NaN	NaN	NaN	NaN	NaN	NaN
ORF19.431		NaN	NaN	NaN	NaN	NaN	NaN	NaN	NaN	NaN	NaN	NaN	NaN	NaN	NaN	NaN	NaN	NaN	NaN	NaN	NaN	NaN	NaN	NaN	NaN	NaN	NaN	NaN	NaN	NaN	NaN	NaN	NaN	NaN	NaN	NaN	NaN	NaN	NaN	NaN	NaN	NaN	NaN	NaN	NaN	NaN	NaN	NaN	NaN
ORF19.4318	MIG1	NaN	NaN	NaN	NaN	NaN	NaN	NaN	NaN	NaN	NaN	NaN	NaN	NaN	NaN	NaN	NaN	NaN	NaN	NaN	NaN	NaN	NaN	NaN	-0.434028	-1	NaN	NaN	NaN	-0.434028	NaN	NaN	NaN	NaN	NaN	NaN	NaN	NaN	NaN	NaN	NaN	NaN	NaN	NaN	NaN	NaN	NaN	NaN	NaN
ORF19.4438	RME1	NaN	NaN	NaN	NaN	NaN	NaN	NaN	NaN	NaN	NaN	NaN	NaN	NaN	NaN	NaN	NaN	NaN	NaN	NaN	NaN	NaN	NaN	NaN	NaN	NaN	NaN	NaN	NaN	NaN	NaN	NaN	NaN	NaN	NaN	NaN	NaN	NaN	NaN	NaN	NaN	NaN	NaN	NaN	NaN	NaN	NaN	NaN	NaN
ORF19.4450		NaN	NaN	NaN	NaN	NaN	NaN	NaN	NaN	NaN	NaN	NaN	NaN	NaN	NaN	NaN	NaN	NaN	NaN	NaN	NaN	NaN	NaN	NaN	NaN	NaN	NaN	NaN	NaN	NaN	NaN	NaN	NaN	NaN	NaN	NaN	NaN	NaN	NaN	NaN	NaN	NaN	NaN	NaN	NaN	NaN	NaN	NaN	NaN
ORF19.4524		NaN	NaN	NaN	NaN	NaN	NaN	NaN	NaN	NaN	NaN	NaN	NaN	NaN	NaN	NaN	NaN	NaN	NaN	NaN	NaN	NaN	NaN	NaN	NaN	NaN	NaN	NaN	NaN	NaN	NaN	NaN	NaN	NaN	NaN	NaN	NaN	NaN	NaN	NaN	NaN	NaN	NaN	NaN	NaN	NaN	NaN	NaN	NaN
ORF19.454	SFL1	NaN	NaN	NaN	NaN	NaN	NaN	NaN	NaN	NaN	NaN	NaN	NaN	NaN	NaN	NaN	-0.219443	NaN	NaN	NaN	-0.219443	0.219443	NaN	NaN	NaN	-0.505561	NaN	NaN	NaN	NaN	NaN	NaN	NaN	NaN	NaN	NaN	NaN	NaN	NaN	NaN	NaN	NaN	NaN	NaN	0.517866	NaN	NaN	-0.219443	NaN
ORF19.4545	SWI4	NaN	NaN	NaN	NaN	NaN	NaN	NaN	-0.94162	NaN	NaN	NaN	NaN	NaN	NaN	NaN	NaN	NaN	NaN	-0.267023	-0.22007	NaN	NaN	NaN	-0.22007	NaN	NaN	NaN	NaN	NaN	NaN	NaN	NaN	NaN	NaN	NaN	NaN	NaN	NaN	NaN	NaN	NaN	NaN	NaN	NaN	NaN	NaN	NaN	NaN
ORF19.4568	ZCF25	NaN	NaN	NaN	NaN	NaN	NaN	NaN	NaN	NaN	NaN	NaN	NaN	NaN	NaN	NaN	NaN	NaN	NaN	NaN	NaN	NaN	NaN	NaN	NaN	NaN	NaN	NaN	NaN	NaN	NaN	NaN	NaN	NaN	NaN	NaN	NaN	NaN	NaN	NaN	NaN	NaN	NaN	NaN	NaN	NaN	NaN	NaN	NaN
ORF19.4573		NaN	NaN	NaN	NaN	NaN	NaN	NaN	NaN	NaN	NaN	NaN	NaN	NaN	NaN	NaN	NaN	NaN	NaN	NaN	NaN	NaN	NaN	NaN	NaN	NaN	NaN	NaN	NaN	NaN	NaN	NaN	NaN	NaN	NaN	NaN	NaN	NaN	NaN	NaN	NaN	NaN	NaN	NaN	NaN	NaN	NaN	NaN	NaN
ORF19.4647	HAP3	NaN	NaN	NaN	NaN	NaN	NaN	NaN	NaN	NaN	NaN	NaN	NaN	NaN	NaN	NaN	NaN	NaN	NaN	NaN	NaN	NaN	NaN	NaN	NaN	NaN	NaN	NaN	NaN	NaN	NaN	NaN	NaN	NaN	NaN	NaN	NaN	NaN	NaN	NaN	NaN	NaN	NaN	NaN	NaN	NaN	NaN	NaN	NaN
ORF19.4662	RLM1	NaN	NaN	NaN	NaN	NaN	NaN	NaN	NaN	NaN	NaN	NaN	NaN	NaN	NaN	NaN	NaN	NaN	NaN	NaN	NaN	-1.41044	NaN	NaN	NaN	NaN	NaN	NaN	NaN	NaN	1.41044	NaN	NaN	NaN	NaN	NaN	NaN	NaN	NaN	NaN	NaN	NaN	NaN	NaN	NaN	NaN	NaN	NaN	NaN
ORF19.4670	CAS5	NaN	NaN	NaN	NaN	-0.752445	NaN	NaN	NaN	NaN	NaN	NaN	NaN	NaN	NaN	NaN	-0.328839	NaN	-0.398883	-0.398883	-0.328839	NaN	NaN	NaN	NaN	NaN	NaN	NaN	NaN	NaN	NaN	NaN	NaN	-0.383142	NaN	NaN	NaN	NaN	NaN	NaN	NaN	NaN	NaN	NaN	NaN	NaN	NaN	NaN	NaN
ORF19.4722		NaN	NaN	NaN	NaN	NaN	NaN	NaN	NaN	NaN	NaN	NaN	NaN	NaN	NaN	NaN	NaN	NaN	NaN	NaN	NaN	NaN	NaN	NaN	NaN	NaN	NaN	NaN	NaN	NaN	NaN	NaN	NaN	NaN	NaN	NaN	NaN	NaN	NaN	NaN	NaN	NaN	NaN	NaN	NaN	NaN	NaN	NaN	NaN
ORF19.4766		NaN	NaN	NaN	NaN	NaN	NaN	NaN	NaN	NaN	NaN	NaN	NaN	NaN	NaN	NaN	NaN	NaN	NaN	NaN	NaN	NaN	NaN	NaN	-4.16667	NaN	NaN	NaN	NaN	NaN	NaN	NaN	NaN	NaN	NaN	NaN	NaN	NaN	NaN	NaN	NaN	NaN	NaN	NaN	NaN	NaN	NaN	NaN	NaN
ORF19.4767		NaN	NaN	NaN	NaN	NaN	NaN	NaN	NaN	NaN	NaN	NaN	NaN	NaN	NaN	NaN	NaN	NaN	NaN	NaN	NaN	NaN	NaN	NaN	NaN	NaN	NaN	NaN	NaN	NaN	NaN	NaN	NaN	NaN	NaN	NaN	NaN	NaN	NaN	NaN	NaN	NaN	NaN	NaN	NaN	NaN	NaN	NaN	NaN
ORF19.4776		NaN	NaN	NaN	NaN	NaN	NaN	NaN	NaN	NaN	NaN	NaN	NaN	NaN	NaN	NaN	NaN	NaN	NaN	NaN	NaN	NaN	NaN	NaN	NaN	NaN	NaN	NaN	NaN	NaN	NaN	NaN	NaN	NaN	NaN	NaN	NaN	NaN	NaN	NaN	NaN	NaN	NaN	NaN	NaN	NaN	NaN	NaN	NaN
ORF19.4778		NaN	NaN	NaN	NaN	NaN	NaN	NaN	NaN	NaN	NaN	NaN	NaN	NaN	NaN	NaN	NaN	NaN	NaN	NaN	NaN	NaN	NaN	NaN	NaN	NaN	NaN	NaN	NaN	NaN	NaN	NaN	NaN	NaN	NaN	NaN	NaN	NaN	NaN	NaN	NaN	NaN	NaN	NaN	NaN	NaN	NaN	NaN	NaN
ORF19.4853	HCM1	NaN	-1	NaN	NaN	NaN	-0.511247	NaN	NaN	NaN	-0.511247	-0.511247	NaN	NaN	NaN	NaN	NaN	NaN	NaN	NaN	NaN	NaN	NaN	NaN	NaN	NaN	NaN	NaN	NaN	NaN	NaN	NaN	NaN	NaN	NaN	NaN	NaN	NaN	NaN	NaN	NaN	NaN	NaN	NaN	NaN	NaN	NaN	NaN	NaN
ORF19.4869	SFU1	NaN	NaN	NaN	NaN	NaN	NaN	NaN	NaN	NaN	NaN	NaN	NaN	NaN	NaN	NaN	NaN	NaN	NaN	NaN	NaN	NaN	NaN	NaN	NaN	NaN	NaN	NaN	NaN	-0.731529	-0.731529	NaN	NaN	NaN	NaN	NaN	NaN	NaN	NaN	NaN	NaN	NaN	NaN	NaN	NaN	NaN	NaN	NaN	NaN
ORF19.4941	TYE7	NaN	NaN	NaN	NaN	NaN	NaN	NaN	NaN	NaN	NaN	NaN	NaN	NaN	NaN	NaN	NaN	NaN	NaN	NaN	NaN	NaN	NaN	NaN	NaN	NaN	NaN	NaN	NaN	NaN	NaN	NaN	NaN	NaN	NaN	NaN	NaN	NaN	NaN	NaN	NaN	NaN	NaN	NaN	NaN	NaN	NaN	-11.6279	NaN
ORF19.4972		NaN	NaN	NaN	NaN	NaN	NaN	NaN	NaN	NaN	NaN	NaN	NaN	NaN	NaN	NaN	NaN	NaN	NaN	NaN	NaN	NaN	NaN	NaN	NaN	NaN	NaN	NaN	NaN	NaN	NaN	NaN	NaN	NaN	NaN	NaN	NaN	NaN	NaN	NaN	NaN	NaN	NaN	NaN	NaN	NaN	NaN	NaN	NaN
ORF19.4998		NaN	NaN	NaN	NaN	NaN	NaN	NaN	NaN	NaN	NaN	NaN	NaN	NaN	NaN	NaN	NaN	NaN	NaN	NaN	NaN	NaN	NaN	NaN	NaN	NaN	NaN	NaN	NaN	NaN	NaN	NaN	NaN	NaN	NaN	NaN	NaN	NaN	NaN	NaN	NaN	NaN	NaN	NaN	NaN	-0.610501	NaN	-0.610501	-0.610501
ORF19.5001	CUP2	NaN	NaN	NaN	NaN	NaN	NaN	NaN	NaN	NaN	NaN	NaN	NaN	NaN	NaN	NaN	NaN	NaN	NaN	NaN	NaN	NaN	NaN	NaN	NaN	NaN	NaN	NaN	NaN	-1.53374	-1.53374	NaN	NaN	NaN	NaN	NaN	NaN	NaN	NaN	NaN	NaN	NaN	NaN	NaN	NaN	NaN	NaN	NaN	NaN
ORF19.5026		NaN	NaN	NaN	NaN	NaN	NaN	NaN	NaN	NaN	NaN	NaN	NaN	NaN	NaN	NaN	NaN	NaN	NaN	NaN	NaN	NaN	NaN	NaN	NaN	NaN	NaN	NaN	NaN	NaN	NaN	NaN	NaN	NaN	NaN	NaN	NaN	NaN	NaN	NaN	NaN	NaN	NaN	NaN	NaN	NaN	NaN	NaN	NaN
ORF19.5097	CAT8	NaN	NaN	NaN	NaN	NaN	NaN	NaN	NaN	NaN	NaN	NaN	NaN	NaN	NaN	NaN	NaN	NaN	NaN	NaN	NaN	NaN	NaN	NaN	NaN	NaN	NaN	NaN	NaN	NaN	NaN	NaN	NaN	NaN	NaN	NaN	NaN	NaN	NaN	NaN	NaN	NaN	NaN	NaN	NaN	NaN	NaN	NaN	NaN
ORF19.5133		NaN	NaN	NaN	NaN	NaN	NaN	NaN	NaN	NaN	NaN	NaN	NaN	NaN	NaN	NaN	NaN	NaN	NaN	NaN	1.03306	NaN	NaN	NaN	-1.03306	NaN	NaN	NaN	NaN	NaN	NaN	NaN	NaN	NaN	NaN	NaN	NaN	NaN	NaN	NaN	NaN	NaN	NaN	NaN	NaN	NaN	NaN	NaN	NaN
ORF19.517	HAP31	NaN	NaN	NaN	NaN	NaN	NaN	NaN	NaN	NaN	NaN	NaN	NaN	NaN	NaN	NaN	NaN	NaN	NaN	NaN	NaN	NaN	NaN	NaN	0.586854	NaN	NaN	NaN	NaN	1	0.586854	NaN	NaN	NaN	NaN	NaN	NaN	NaN	NaN	NaN	NaN	NaN	NaN	NaN	NaN	NaN	NaN	NaN	NaN
ORF19.5249		NaN	NaN	NaN	NaN	NaN	NaN	NaN	NaN	NaN	NaN	NaN	NaN	NaN	NaN	NaN	NaN	NaN	NaN	NaN	NaN	NaN	NaN	NaN	NaN	NaN	NaN	NaN	NaN	NaN	NaN	NaN	NaN	NaN	NaN	NaN	NaN	NaN	NaN	NaN	NaN	NaN	NaN	NaN	NaN	NaN	NaN	NaN	NaN
ORF19.5251		NaN	NaN	NaN	NaN	NaN	NaN	NaN	NaN	NaN	NaN	NaN	NaN	NaN	NaN	NaN	NaN	NaN	NaN	NaN	NaN	NaN	NaN	NaN	NaN	NaN	NaN	NaN	NaN	NaN	NaN	NaN	NaN	NaN	NaN	NaN	NaN	NaN	NaN	NaN	NaN	NaN	NaN	NaN	NaN	NaN	NaN	NaN	NaN
ORF19.5326		NaN	NaN	NaN	NaN	NaN	NaN	NaN	NaN	NaN	NaN	NaN	NaN	NaN	NaN	1.26422	NaN	NaN	NaN	NaN	NaN	NaN	NaN	NaN	NaN	NaN	NaN	NaN	NaN	NaN	NaN	NaN	NaN	NaN	NaN	NaN	NaN	NaN	NaN	NaN	NaN	NaN	NaN	NaN	NaN	NaN	NaN	NaN	NaN
ORF19.5343	ASH1	NaN	NaN	NaN	NaN	NaN	NaN	NaN	NaN	NaN	NaN	NaN	NaN	NaN	NaN	NaN	NaN	NaN	NaN	NaN	NaN	4.16667	NaN	NaN	NaN	NaN	NaN	NaN	NaN	NaN	NaN	NaN	NaN	NaN	NaN	NaN	NaN	NaN	NaN	NaN	NaN	NaN	NaN	NaN	NaN	NaN	NaN	NaN	NaN
ORF19.5380		NaN	NaN	NaN	NaN	NaN	NaN	NaN	NaN	NaN	NaN	NaN	NaN	NaN	NaN	NaN	NaN	NaN	NaN	NaN	NaN	NaN	NaN	NaN	NaN	NaN	NaN	NaN	NaN	NaN	NaN	NaN	NaN	NaN	NaN	NaN	NaN	NaN	NaN	NaN	NaN	NaN	NaN	NaN	NaN	NaN	NaN	NaN	NaN
ORF19.5498	EFH1	NaN	NaN	NaN	NaN	NaN	NaN	NaN	NaN	NaN	NaN	NaN	NaN	NaN	NaN	NaN	NaN	NaN	NaN	NaN	NaN	NaN	NaN	NaN	NaN	NaN	NaN	NaN	NaN	NaN	NaN	NaN	NaN	NaN	NaN	NaN	NaN	NaN	NaN	NaN	NaN	NaN	NaN	NaN	NaN	NaN	NaN	NaN	NaN
ORF19.5548		NaN	NaN	NaN	NaN	NaN	NaN	NaN	NaN	NaN	NaN	NaN	NaN	NaN	NaN	NaN	NaN	NaN	NaN	NaN	NaN	NaN	NaN	NaN	NaN	NaN	NaN	NaN	NaN	NaN	NaN	NaN	NaN	NaN	NaN	NaN	NaN	NaN	NaN	NaN	NaN	NaN	NaN	NaN	NaN	NaN	NaN	NaN	NaN
ORF19.5558	RBF1	NaN	-0.912409	NaN	NaN	NaN	-0.466418	NaN	NaN	NaN	-0.466418	-0.466418	NaN	NaN	NaN	NaN	NaN	NaN	NaN	NaN	NaN	NaN	NaN	NaN	NaN	NaN	NaN	NaN	NaN	NaN	NaN	NaN	NaN	NaN	NaN	NaN	NaN	-1	NaN	NaN	NaN	NaN	NaN	-1	NaN	NaN	NaN	NaN	NaN
ORF19.5651		NaN	NaN	NaN	NaN	NaN	NaN	NaN	NaN	NaN	NaN	NaN	NaN	NaN	NaN	NaN	NaN	NaN	NaN	NaN	NaN	NaN	NaN	NaN	NaN	NaN	NaN	NaN	NaN	NaN	NaN	NaN	NaN	NaN	NaN	NaN	NaN	NaN	NaN	NaN	NaN	NaN	NaN	NaN	NaN	NaN	NaN	NaN	NaN
ORF19.5729	FGR17	NaN	NaN	NaN	NaN	NaN	NaN	NaN	NaN	NaN	NaN	NaN	NaN	NaN	NaN	NaN	NaN	NaN	NaN	NaN	NaN	NaN	NaN	NaN	NaN	NaN	NaN	NaN	NaN	NaN	NaN	NaN	NaN	NaN	NaN	NaN	NaN	NaN	NaN	NaN	NaN	NaN	NaN	NaN	NaN	NaN	NaN	NaN	NaN
ORF19.5855		NaN	NaN	NaN	NaN	NaN	NaN	NaN	NaN	NaN	NaN	NaN	NaN	NaN	NaN	NaN	NaN	NaN	NaN	NaN	NaN	NaN	NaN	NaN	NaN	NaN	NaN	NaN	NaN	NaN	NaN	NaN	NaN	NaN	NaN	NaN	NaN	NaN	NaN	NaN	NaN	NaN	NaN	NaN	NaN	NaN	NaN	NaN	NaN
ORF19.5908	TEC1	NaN	NaN	NaN	NaN	NaN	NaN	NaN	NaN	NaN	NaN	NaN	NaN	NaN	NaN	NaN	NaN	NaN	NaN	NaN	NaN	NaN	NaN	NaN	NaN	NaN	NaN	NaN	NaN	NaN	NaN	NaN	NaN	NaN	NaN	NaN	NaN	NaN	NaN	NaN	NaN	NaN	NaN	NaN	NaN	NaN	NaN	NaN	-1.5674
ORF19.5910		NaN	NaN	NaN	NaN	NaN	NaN	NaN	NaN	NaN	NaN	NaN	NaN	NaN	NaN	NaN	NaN	NaN	NaN	NaN	NaN	NaN	NaN	NaN	NaN	NaN	NaN	NaN	NaN	NaN	NaN	NaN	NaN	NaN	NaN	NaN	NaN	NaN	NaN	NaN	NaN	NaN	NaN	NaN	NaN	NaN	NaN	NaN	NaN
ORF19.5917	STP3	NaN	NaN	NaN	NaN	NaN	NaN	NaN	NaN	NaN	NaN	NaN	NaN	NaN	NaN	NaN	NaN	NaN	NaN	NaN	NaN	NaN	NaN	NaN	1.17371	NaN	NaN	NaN	NaN	NaN	NaN	NaN	NaN	NaN	NaN	NaN	NaN	NaN	NaN	NaN	NaN	NaN	NaN	NaN	NaN	NaN	NaN	NaN	NaN
ORF19.5924		NaN	NaN	NaN	NaN	NaN	NaN	NaN	NaN	NaN	NaN	NaN	NaN	NaN	NaN	NaN	NaN	NaN	NaN	-0.380662	-0.313873	0.313873	-0.380662	NaN	NaN	NaN	NaN	NaN	NaN	-0.313873	NaN	NaN	-0.714796	-0.365764	NaN	NaN	NaN	NaN	NaN	NaN	NaN	NaN	NaN	NaN	NaN	NaN	NaN	NaN	NaN
ORF19.5940		NaN	NaN	NaN	NaN	NaN	NaN	NaN	NaN	NaN	NaN	NaN	NaN	NaN	NaN	NaN	NaN	NaN	NaN	NaN	NaN	NaN	NaN	NaN	NaN	NaN	NaN	NaN	NaN	NaN	NaN	NaN	NaN	NaN	NaN	NaN	NaN	NaN	NaN	NaN	NaN	NaN	NaN	NaN	NaN	NaN	NaN	NaN	NaN
ORF19.5975		NaN	NaN	NaN	NaN	NaN	NaN	NaN	NaN	NaN	NaN	NaN	NaN	NaN	NaN	NaN	NaN	NaN	NaN	NaN	NaN	NaN	NaN	NaN	NaN	NaN	NaN	NaN	NaN	NaN	NaN	NaN	NaN	NaN	NaN	NaN	NaN	NaN	NaN	NaN	NaN	NaN	NaN	NaN	NaN	NaN	NaN	NaN	NaN
ORF19.5992	WOR2	NaN	NaN	NaN	NaN	NaN	NaN	NaN	NaN	NaN	NaN	NaN	NaN	NaN	NaN	NaN	NaN	NaN	NaN	NaN	NaN	NaN	NaN	NaN	NaN	NaN	NaN	NaN	NaN	NaN	NaN	NaN	NaN	NaN	NaN	NaN	NaN	NaN	NaN	NaN	NaN	NaN	NaN	NaN	NaN	NaN	NaN	NaN	1.5674
ORF19.6038		NaN	NaN	NaN	NaN	NaN	NaN	NaN	NaN	NaN	NaN	NaN	NaN	NaN	NaN	NaN	NaN	NaN	NaN	NaN	NaN	NaN	NaN	NaN	NaN	NaN	NaN	NaN	NaN	NaN	NaN	NaN	NaN	NaN	NaN	NaN	NaN	NaN	NaN	NaN	NaN	NaN	NaN	NaN	NaN	NaN	NaN	NaN	NaN
ORF19.610	EFG1	NaN	NaN	NaN	NaN	NaN	NaN	NaN	NaN	NaN	NaN	NaN	NaN	NaN	NaN	NaN	NaN	NaN	NaN	NaN	NaN	NaN	NaN	NaN	NaN	NaN	NaN	NaN	NaN	NaN	0.241255	NaN	NaN	NaN	NaN	NaN	NaN	NaN	NaN	NaN	NaN	NaN	NaN	NaN	NaN	-0.241255	NaN	-0.241255	-0.241255
ORF19.6102		NaN	-0.795545	NaN	NaN	NaN	-0.406835	NaN	NaN	NaN	NaN	-0.406835	NaN	NaN	NaN	NaN	NaN	NaN	NaN	NaN	NaN	NaN	NaN	NaN	NaN	NaN	NaN	NaN	NaN	NaN	NaN	NaN	NaN	NaN	NaN	NaN	NaN	NaN	NaN	NaN	NaN	NaN	NaN	-0.8726	NaN	1	NaN	NaN	NaN
ORF19.6109	TUP1	NaN	NaN	NaN	NaN	NaN	NaN	NaN	NaN	NaN	NaN	NaN	NaN	NaN	NaN	-0.186498	-0.186498	NaN	NaN	NaN	NaN	NaN	NaN	NaN	-0.186498	-0.429738	NaN	NaN	NaN	-0.186498	NaN	NaN	NaN	NaN	NaN	NaN	NaN	NaN	NaN	NaN	NaN	NaN	NaN	NaN	0.440141	0.458505	0.69979	0.483092	NaN
ORF19.6121	MNL1	NaN	NaN	NaN	NaN	NaN	NaN	NaN	NaN	NaN	NaN	NaN	NaN	NaN	NaN	NaN	1.61031	NaN	NaN	NaN	1.61031	NaN	NaN	NaN	NaN	NaN	NaN	NaN	NaN	NaN	NaN	NaN	NaN	NaN	NaN	NaN	NaN	NaN	NaN	NaN	NaN	NaN	NaN	NaN	NaN	NaN	NaN	NaN	NaN
ORF19.6124	ACE2	NaN	NaN	NaN	NaN	NaN	NaN	NaN	NaN	NaN	NaN	NaN	NaN	NaN	NaN	NaN	NaN	NaN	NaN	NaN	NaN	0.234412	NaN	NaN	NaN	NaN	NaN	NaN	NaN	NaN	NaN	NaN	NaN	NaN	NaN	NaN	NaN	NaN	NaN	NaN	NaN	NaN	NaN	NaN	NaN	NaN	NaN	NaN	NaN
ORF19.6182		NaN	NaN	NaN	NaN	NaN	NaN	NaN	NaN	NaN	NaN	NaN	NaN	NaN	NaN	NaN	-1.98413	NaN	NaN	NaN	NaN	NaN	NaN	NaN	NaN	NaN	NaN	NaN	NaN	NaN	NaN	NaN	NaN	NaN	NaN	NaN	NaN	NaN	NaN	NaN	NaN	NaN	NaN	NaN	NaN	NaN	NaN	NaN	NaN
ORF19.6514	CUP9	NaN	NaN	NaN	NaN	NaN	NaN	NaN	NaN	NaN	NaN	NaN	NaN	NaN	NaN	NaN	NaN	NaN	NaN	NaN	NaN	NaN	NaN	NaN	NaN	NaN	NaN	NaN	NaN	NaN	NaN	NaN	NaN	NaN	NaN	NaN	NaN	NaN	NaN	NaN	NaN	NaN	NaN	NaN	NaN	NaN	NaN	NaN	NaN
ORF19.6680	FGR27	NaN	NaN	NaN	NaN	NaN	NaN	NaN	NaN	NaN	NaN	NaN	NaN	NaN	NaN	NaN	NaN	NaN	NaN	NaN	NaN	NaN	NaN	NaN	NaN	NaN	NaN	NaN	NaN	NaN	NaN	NaN	NaN	NaN	NaN	NaN	NaN	NaN	NaN	NaN	NaN	NaN	NaN	NaN	NaN	NaN	NaN	NaN	NaN
ORF19.6781		NaN	NaN	NaN	NaN	NaN	NaN	NaN	NaN	NaN	NaN	NaN	NaN	NaN	NaN	NaN	NaN	NaN	NaN	NaN	NaN	NaN	NaN	NaN	NaN	NaN	NaN	NaN	NaN	NaN	NaN	NaN	NaN	NaN	NaN	NaN	NaN	NaN	NaN	NaN	NaN	NaN	NaN	NaN	NaN	NaN	NaN	NaN	NaN
ORF19.6798	SSN6	NaN	-0.669792	NaN	NaN	NaN	-0.342466	NaN	NaN	NaN	-0.342466	-0.342466	NaN	NaN	NaN	0.342466	NaN	NaN	NaN	NaN	NaN	NaN	NaN	NaN	NaN	NaN	NaN	NaN	NaN	NaN	NaN	NaN	NaN	NaN	NaN	NaN	NaN	-0.734214	NaN	NaN	NaN	NaN	NaN	-0.734214	NaN	NaN	NaN	0.886525	NaN
ORF19.681	HAP43	NaN	NaN	NaN	NaN	NaN	NaN	NaN	NaN	NaN	NaN	NaN	NaN	NaN	NaN	NaN	NaN	NaN	NaN	NaN	-1.13895	NaN	NaN	NaN	NaN	NaN	NaN	NaN	NaN	NaN	NaN	-1.13895	NaN	NaN	NaN	NaN	NaN	NaN	NaN	NaN	NaN	-1.13895	NaN	NaN	NaN	NaN	NaN	NaN	NaN
ORF19.6817	FCR1	NaN	NaN	NaN	NaN	NaN	NaN	NaN	NaN	NaN	NaN	NaN	NaN	NaN	NaN	NaN	NaN	NaN	NaN	NaN	NaN	NaN	NaN	NaN	NaN	NaN	NaN	NaN	NaN	NaN	NaN	NaN	NaN	NaN	NaN	NaN	NaN	NaN	NaN	NaN	NaN	NaN	NaN	NaN	NaN	NaN	NaN	NaN	NaN
ORF19.6874		NaN	NaN	NaN	NaN	NaN	NaN	NaN	NaN	NaN	NaN	NaN	NaN	NaN	NaN	NaN	NaN	NaN	NaN	NaN	NaN	NaN	NaN	NaN	NaN	NaN	NaN	NaN	NaN	NaN	NaN	NaN	NaN	NaN	NaN	NaN	NaN	NaN	NaN	NaN	NaN	NaN	NaN	NaN	0.911577	0.948767	NaN	1	NaN
ORF19.6888		NaN	NaN	NaN	NaN	NaN	NaN	NaN	NaN	NaN	NaN	NaN	NaN	NaN	NaN	NaN	NaN	NaN	NaN	NaN	NaN	NaN	NaN	NaN	NaN	NaN	NaN	NaN	NaN	NaN	NaN	NaN	NaN	NaN	NaN	NaN	NaN	NaN	NaN	NaN	NaN	NaN	NaN	NaN	NaN	NaN	NaN	NaN	NaN
ORF19.6985	TEA1	NaN	NaN	NaN	NaN	NaN	NaN	NaN	NaN	NaN	NaN	NaN	NaN	NaN	NaN	-1.11111	NaN	NaN	NaN	NaN	NaN	NaN	NaN	NaN	NaN	NaN	NaN	NaN	NaN	NaN	NaN	NaN	NaN	NaN	NaN	NaN	NaN	NaN	NaN	NaN	NaN	NaN	NaN	NaN	NaN	NaN	NaN	NaN	NaN
ORF19.7017	YOX1	NaN	NaN	NaN	NaN	NaN	NaN	NaN	NaN	NaN	NaN	NaN	NaN	NaN	NaN	NaN	NaN	NaN	NaN	NaN	NaN	NaN	NaN	NaN	NaN	NaN	NaN	NaN	NaN	NaN	NaN	NaN	NaN	-1	NaN	NaN	NaN	NaN	NaN	NaN	NaN	NaN	NaN	NaN	NaN	NaN	NaN	NaN	NaN
ORF19.7068	MAC1	NaN	-0.778816	NaN	NaN	NaN	NaN	NaN	NaN	NaN	NaN	NaN	NaN	NaN	NaN	NaN	NaN	NaN	NaN	NaN	NaN	NaN	NaN	NaN	NaN	NaN	NaN	NaN	NaN	NaN	NaN	NaN	NaN	NaN	NaN	NaN	NaN	-0.853971	NaN	NaN	-1	-0.398248	NaN	-0.853971	NaN	-0.398248	NaN	-0.398248	-0.398248
ORF19.7150	NRG1	NaN	NaN	NaN	NaN	NaN	NaN	NaN	NaN	NaN	NaN	NaN	NaN	NaN	NaN	-0.266454	-0.266454	NaN	NaN	-0.323206	-0.266454	NaN	NaN	NaN	NaN	NaN	NaN	NaN	NaN	NaN	NaN	NaN	NaN	NaN	NaN	NaN	NaN	NaN	NaN	NaN	NaN	NaN	NaN	NaN	0.628931	0.654879	1	0.690131	0.266454
ORF19.723	BCR1	NaN	NaN	NaN	NaN	NaN	NaN	NaN	NaN	NaN	NaN	NaN	NaN	NaN	NaN	NaN	0.273523	NaN	NaN	NaN	NaN	NaN	NaN	NaN	-0.273523	-0.63012	NaN	NaN	NaN	NaN	NaN	NaN	NaN	NaN	NaN	NaN	NaN	NaN	NaN	NaN	NaN	NaN	NaN	NaN	0.645578	0.672495	NaN	NaN	NaN
ORF19.7247	RIM101	NaN	NaN	NaN	NaN	NaN	NaN	NaN	NaN	NaN	NaN	NaN	NaN	NaN	NaN	NaN	NaN	NaN	NaN	1	0.310174	-0.310174	-0.376223	NaN	-0.310174	-0.714796	NaN	NaN	NaN	-0.310174	NaN	-0.310174	NaN	NaN	NaN	NaN	NaN	NaN	NaN	NaN	NaN	NaN	-0.315358	NaN	NaN	NaN	NaN	-0.310174	-0.310174
ORF19.7317		NaN	NaN	NaN	NaN	NaN	NaN	NaN	NaN	NaN	NaN	NaN	NaN	NaN	NaN	NaN	NaN	NaN	NaN	NaN	NaN	NaN	NaN	NaN	NaN	NaN	NaN	NaN	NaN	NaN	NaN	NaN	NaN	NaN	NaN	NaN	NaN	NaN	NaN	NaN	NaN	NaN	NaN	NaN	NaN	NaN	NaN	NaN	NaN
ORF19.7319	SUC1	NaN	NaN	NaN	NaN	NaN	NaN	NaN	NaN	NaN	NaN	NaN	NaN	NaN	NaN	NaN	NaN	NaN	NaN	NaN	NaN	NaN	NaN	NaN	NaN	NaN	NaN	NaN	NaN	NaN	NaN	NaN	NaN	NaN	NaN	NaN	NaN	NaN	NaN	NaN	NaN	NaN	NaN	NaN	NaN	NaN	NaN	NaN	NaN
ORF19.7359	CRZ1	NaN	NaN	NaN	NaN	NaN	NaN	NaN	NaN	NaN	NaN	NaN	NaN	NaN	NaN	NaN	-0.824402	NaN	-1	-1	-0.824402	NaN	-1	NaN	NaN	NaN	NaN	NaN	NaN	NaN	NaN	NaN	NaN	NaN	NaN	NaN	NaN	NaN	NaN	NaN	NaN	NaN	NaN	NaN	NaN	NaN	NaN	NaN	NaN
ORF19.7371		NaN	NaN	NaN	NaN	NaN	NaN	NaN	NaN	NaN	NaN	NaN	NaN	NaN	NaN	NaN	NaN	NaN	NaN	NaN	NaN	NaN	NaN	NaN	NaN	NaN	NaN	NaN	NaN	NaN	NaN	NaN	NaN	NaN	NaN	NaN	NaN	NaN	NaN	NaN	NaN	NaN	NaN	NaN	NaN	NaN	NaN	NaN	NaN
ORF19.7372	MRR1	NaN	NaN	NaN	NaN	NaN	NaN	NaN	NaN	NaN	NaN	NaN	NaN	NaN	NaN	NaN	NaN	NaN	NaN	NaN	NaN	NaN	NaN	NaN	NaN	NaN	NaN	NaN	NaN	NaN	NaN	NaN	NaN	NaN	NaN	NaN	NaN	NaN	NaN	NaN	NaN	NaN	NaN	NaN	NaN	NaN	NaN	NaN	NaN
ORF19.7381		NaN	NaN	NaN	NaN	NaN	NaN	NaN	NaN	NaN	NaN	NaN	NaN	NaN	NaN	-0.40568	NaN	NaN	NaN	NaN	NaN	NaN	NaN	NaN	NaN	-0.934579	NaN	NaN	NaN	NaN	NaN	NaN	NaN	NaN	NaN	NaN	NaN	NaN	NaN	NaN	NaN	NaN	NaN	NaN	NaN	NaN	NaN	-0.40568	NaN
ORF19.7401	ISW2	NaN	NaN	NaN	NaN	NaN	NaN	NaN	NaN	NaN	NaN	NaN	NaN	NaN	NaN	NaN	-0.458716	NaN	NaN	NaN	NaN	NaN	NaN	NaN	NaN	NaN	NaN	NaN	NaN	NaN	0.458716	NaN	NaN	NaN	NaN	NaN	NaN	NaN	NaN	NaN	NaN	NaN	NaN	NaN	NaN	NaN	NaN	-0.458716	NaN
ORF19.7436	AAF1	NaN	NaN	NaN	NaN	NaN	NaN	NaN	NaN	NaN	NaN	NaN	NaN	NaN	NaN	NaN	1.20627	NaN	NaN	NaN	NaN	NaN	NaN	NaN	NaN	NaN	NaN	NaN	NaN	NaN	NaN	NaN	NaN	NaN	NaN	NaN	NaN	NaN	NaN	NaN	NaN	NaN	NaN	NaN	NaN	NaN	NaN	-1.20627	NaN
ORF19.7518		NaN	NaN	NaN	NaN	NaN	NaN	NaN	NaN	NaN	NaN	NaN	NaN	NaN	NaN	NaN	NaN	NaN	NaN	NaN	NaN	NaN	NaN	NaN	NaN	NaN	NaN	NaN	NaN	NaN	NaN	NaN	NaN	NaN	NaN	NaN	NaN	NaN	NaN	NaN	NaN	NaN	NaN	NaN	NaN	NaN	NaN	NaN	NaN
ORF19.7570		NaN	NaN	NaN	NaN	NaN	NaN	NaN	NaN	NaN	NaN	NaN	NaN	NaN	NaN	NaN	NaN	NaN	NaN	NaN	NaN	NaN	NaN	NaN	NaN	NaN	NaN	NaN	NaN	NaN	NaN	NaN	NaN	NaN	NaN	-3.74532	NaN	NaN	NaN	NaN	NaN	NaN	NaN	NaN	NaN	NaN	NaN	NaN	NaN
ORF19.7583		NaN	NaN	NaN	NaN	NaN	NaN	NaN	NaN	NaN	NaN	NaN	NaN	NaN	NaN	NaN	NaN	NaN	NaN	NaN	NaN	NaN	NaN	NaN	NaN	NaN	NaN	NaN	NaN	NaN	NaN	NaN	NaN	NaN	NaN	NaN	NaN	NaN	NaN	NaN	NaN	NaN	NaN	NaN	NaN	NaN	NaN	NaN	NaN
ORF19.837.1	INO4	NaN	NaN	NaN	NaN	NaN	NaN	NaN	NaN	NaN	NaN	NaN	NaN	NaN	NaN	NaN	NaN	NaN	NaN	NaN	NaN	NaN	NaN	NaN	NaN	NaN	NaN	NaN	NaN	NaN	NaN	NaN	NaN	NaN	NaN	NaN	NaN	NaN	NaN	NaN	NaN	NaN	NaN	NaN	NaN	NaN	NaN	NaN	NaN
ORF19.909	STP4	NaN	NaN	NaN	NaN	NaN	NaN	NaN	NaN	NaN	NaN	NaN	NaN	NaN	NaN	NaN	NaN	NaN	NaN	NaN	NaN	NaN	-0.514139	NaN	NaN	NaN	NaN	NaN	-0.423729	NaN	NaN	NaN	NaN	NaN	NaN	NaN	NaN	NaN	NaN	NaN	NaN	NaN	NaN	NaN	1	NaN	NaN	NaN	NaN
ORF19.921		NaN	NaN	NaN	NaN	NaN	NaN	NaN	NaN	NaN	NaN	NaN	NaN	NaN	NaN	NaN	NaN	NaN	NaN	NaN	NaN	NaN	NaN	NaN	NaN	NaN	NaN	NaN	NaN	NaN	NaN	NaN	NaN	NaN	NaN	NaN	NaN	NaN	NaN	NaN	NaN	NaN	NaN	NaN	NaN	-1.443	NaN	-1.443	-1.443
ORF19.971	SKN7	NaN	NaN	NaN	NaN	NaN	NaN	NaN	NaN	NaN	NaN	NaN	NaN	NaN	NaN	NaN	NaN	NaN	NaN	NaN	NaN	NaN	NaN	NaN	NaN	NaN	NaN	-1.11235	-1.11235	NaN	NaN	NaN	NaN	NaN	NaN	NaN	NaN	NaN	NaN	NaN	NaN	NaN	NaN	NaN	NaN	NaN	NaN	NaN	NaN
[truncated: 12 more columns]

## Sheet: Single-Cell-Colony - Legend
WRINKLE Scoring Legend
x	Smooth. Colony surface is smooth, and colony has consistency of paste.
TW	Top-wrinkled. Looks like a regular round smooth colony but with some subtle wrinkling in the center.
BW	Blister-wrinkled. The colony is flat with an inner wrinkling surrounded by a smooth surface and typically also an invasive halo. Most of the colony has the texture of a smooth colony (like paste), but the wrinkled surface can be removed from the top of the colony and is a rubbery film.
FW	Flat-wrinkled. The colony is of irregular shape, grows close to the surface of the agar, and is typically of wider diameter than heavily wrinkled colonies.
W	Wrinkled. The colony is heavily wrinkled and of rubbery consistency. The colony perimeter is of irregular shape.
U	Unusual. This score was essentially reserved for the hyper-invasive colonies of tup1 and nrg1 mutants.
PERIPHERAL FILAMENTATION (AKA 'Halo') Scoring Legend
1	Barely visible
2	Clearly visible but limited
3	Moderate
4	Large
5	Huge

## Sheet: Single-Cell-Colony - Summary
Feature Name	Gene Name	# Tests	Phenotype Enhancement / Reduction	Single-Cell-Colony Spider Medium Phenotype Summary
ORF19.7436	AAF1	2	Reduction	The mutant exhibited slightly reduced colony wrinkling and enhanced peripheral filamentation on spider medium compared to wild-type.
ORF19.3809	BAS1	2	Reduction	Reduced wrinkling on spider medium at 37C (day 3) relative to wild-type.
ORF19.723	BCR1	2	Reduction	The mutant exhibited slightly reduced colony wrinkling and enhanced peripheral filamentation on spider medium compared to wild-type.
ORF19.1187	CPH2	2	Reduction	On spider medium at 30C, this mutant exhibited reduced peripheral invasion relative to wild-type. Results on spider medium at 37C were inconsistent (one isolate exhibited reduced wrinkling, the other did not).
ORF19.3794	CSR1	4	Reduction	The mutant exhibited a strong defect in colony wrinkling on spider medium.
ORF19.610	EFG1	1	Reduction	The mutant exhibited smooth colonies and no peripheral filamentation on spider medium. Although only a single isolate was tested, these findings are in agreement with previously reported phenotypes.
ORF19.4056	GAT2	2	Reduction	The mutant exhibited smooth colonies and no peripheral filamentation on spider medium.
ORF19.1685	N/A	3	Reduction	On spider medium at 37C, the mutant exhibited reduced wrinkling and enhanced peripheral invasion relative to wild-type. This mutant is defective in the utilization of mannitol as a carbon source, and spider medium includes mannitol.
ORF19.3969	N/A	2	Reduction	The mutant exhibited a defect in colony wrinkling on spider medium.
ORF19.4998	N/A	2	Reduction	The mutant exhibited smooth colonies and no peripheral filamentation on spider medium.
ORF19.2119	NDT80	2	Reduction	The mutant exhibited smooth colonies and almost no peripheral filamentation on spider medium.
ORF19.7247	RIM101	2	Reduction	Although wrinkled, colonies grew more "flat" along the surface of the agar on spider medium at 37C than wild-type.
ORF19.7068	MAC1	2	N/A	The mutant exhibited strongly impaired growth and the results were therefore uninterpretable.
ORF19.2088	N/A	2	N/A	The mutant exhibited significantly impaired growth, rendering the morphological phenotypes difficult to interpret.
ORF19.6781	N/A	4	N/A	No clear phenotype (inconsistent results). However, both isolates did exhibit enhanced wrinkling relative to wild-type on spider medium at 30C on the batch of spider medium used for the 'COLONY G' wave.
ORF19.921	N/A	2	N/A	No clear phenotype.
ORF19.909	STP4	3	N/A	No clear phenotype (inconsistent results). However, both isolates did exhibit enhanced wrinkling relative to wild-type on spider medium at 30C on the batch of spider medium used for the 'COLONY G' wave.
ORF19.4545	SWI4	2	N/A	No clear phenotype (inconsistent results).
ORF19.5908	TEC1	3	N/A	No clear phenotype.
ORF19.4941	TYE7	2	N/A	No clear phenotype.
ORF19.5992	WOR2	2	N/A	No clear phenotype.
ORF19.4670	CAS5	3	Enhancement	On spider medium at 30C, this mutant exhibited more extensive colony wrinkling and reduced peripheral invasion relative to wild-type. The strain also exhibited an apparent growth defect on day 3 of growth on spider medium at 30C.
ORF19.6514	CUP9	2	Enhancement	The mutant exhibited significantly enhanced peripheral invasion on spider medium at 30C relative to wild-type.
ORF19.2054	FGR15	5	Enhancement	This mutant exhibits significantly enhanced colony wrinkling on spider medium relative to wild-type.
ORF19.2842	GZF3	2	Enhancement	On spider medium at 30C, this mutant exhibited more extensive colony wrinkling and reduced peripheral invasion relative to wild-type.
ORF19.1168	N/A	3	Enhancement	On spider medium at 30C, this mutant exhibited more extensive colony wrinkling and reduced peripheral invasion relative to wild-type.
ORF19.6874	N/A	2	Enhancement	The mutant exhibited significantly enhanced peripheral invasion on spider medium at 30C relative to wild-type.
ORF19.7381	N/A	2	Enhancement	On spider medium at 30C, this mutant exhibited more extensive colony wrinkling than the wild-type strain.
ORF19.7150	NRG1	1	Enhancement	As previously described, the mutant is hyper-invasive.
ORF19.454	SFL1	2	Enhancement	On spider medium at 30C, this mutant exhibited more extensive colony wrinkling and reduced peripheral invasion relative to wild-type.
ORF19.6798	SSN6	2	Enhancement	The mutant exhibited enhanced wrinkling relative to wild-type on spider medium (and impaired growth).
ORF19.6109	TUP1	1	Enhancement	As previously described, the mutant is hyper-invasive.

## Sheet: Single-Cell-Colony - Scoring
				Medium:	SPIDER	SPIDER	SPIDER	SPIDER	SPIDER	SPIDER	SPIDER	SPIDER	SPIDER	SPIDER	SPIDER	SPIDER
				Temp:	30C	30C	30C	30C	30C	30C	37C	37C	37C	37C	37C	37C
				Day#:	3	3	3	7	7	7	3	3	3	7	7	7
TR knockout				Score Type:	HALO	WRINKLE	WRINKLE TYPE	HALO	WRINKLE	WRINKLE TYPE	HALO	WRINKLE	WRINKLE TYPE	HALO	WRINKLE	WRINKLE TYPE
Feature Name	Gene Name	Strain Isolate Name	Phenotyping Wave	Phenotype Enhancement / Reduction	SPIDER [30C_day3] HALO	SPIDER [30C_day3] WRINKLE	SPIDER [30C_day3] WR_TYPE	SPIDER [30C_day7] HALO	SPIDER [30C_day7] WRINKLE	SPIDER [30C_day7] WR_TYPE	SPIDER [37C_day3] HALO	SPIDER [37C_day3] WRINKLE	SPIDER [37C_day3] WR_TYPE	SPIDER [37C_day7] HALO	SPIDER [37C_day7] WRINKLE	SPIDER [37C_day7] WR_TYPE
ORF19.1168	N/A	X	COLONY C	Enhancement	0	2	BW	0	3	W	0	3	W	0	4	W
ORF19.1168	N/A	Y	COLONY D	Enhancement	0	0	x	0	3	W	0	3	W	0	4	W
ORF19.1168	N/A	X	COLONY F	Enhancement	0	1	BW	1	3	W	0	3	W	0	4	W
ORF19.2054	FGR15	X	COLONY C	Enhancement	0	3	FW	0	3	W	0	4	W	0	4	W
ORF19.2054	FGR15	X	COLONY F	Enhancement	0	3	FW	2	3	W	0	4	W	0	4	W
ORF19.2054	FGR15	X	COLONY G	Enhancement	0	3	W	1	3	W	0	3	W	0	4	W
ORF19.2054	FGR15	A	COLONY G	Enhancement	0	3	W	1	3	W	0	3	W	0	4	W
ORF19.2054	FGR15	B	COLONY G	Enhancement	0	3	W	1	3	W	0	3	W	0	4	W
ORF19.2842	GZF3	X	COLONY C	Enhancement	0	2	FW	0	3	W	0	3	W	0	4	W
ORF19.2842	GZF3	Y	COLONY E	Enhancement	0	0	x	0	4	W	0	3	W	0	4	W
ORF19.454	SFL1	X	COLONY B	Enhancement	0	2	BW	0	4	W	0	1	FW	0	4	W
ORF19.454	SFL1	Y	COLONY D	Enhancement	0	1	BW	0	3	W	0	2	FW	0	4	W
ORF19.4670	CAS5	X	COLONY B	Enhancement	0	2	BW	0	4	W	0	3	W	0	4	W
ORF19.4670	CAS5	Y	COLONY D	Enhancement	0	0	x	0	3	W	0	3	W	0	4	W
ORF19.4670	CAS5	X	COLONY E	Enhancement	0	0	x	0	3	W	0	3	W	0	4	W
ORF19.6109	TUP1	Y	COLONY E	Enhancement	2	4	U	3	4	U	3	4	U	3	4	U
ORF19.6514	CUP9	X	COLONY B	Enhancement	0	0	x	4	2	BW	0	3	FW	0	4	W
ORF19.6514	CUP9	Y	COLONY D	Enhancement	0	0	x	4	3	BW	0	3	W	0	4	W
ORF19.6798	SSN6	X	COLONY D	Enhancement	0	0	x	1	3	W	0	3	W	0	4	W
ORF19.6798	SSN6	Y	COLONY E	Enhancement	0	0	x	1	2	BW	0	3	W	0	4	W
ORF19.6874	N/A	X	COLONY B	Enhancement	0	0	x	5	2	BW	0	3	FW	2	4	W
ORF19.6874	N/A	Y	COLONY D	Enhancement	0	0	x	5	3	BW	0	3	W	2	4	W
ORF19.7150	NRG1	Y	COLONY E	Enhancement	3	4	U	3	4	U	3	4	U	3	4	U
ORF19.7381	N/A	X	COLONY C	Enhancement	0	1	BW	2	4	W	0	3	FW	0	4	W
ORF19.7381	N/A	Y	COLONY E	Enhancement	0	1	BW	2	4	W	0	4	W	0	4	W
ORF19.1187	CPH2	X	COLONY C	Reduction	0	0	x	0	3	BW	0	2	FW	0	4	W
ORF19.1187	CPH2	Y	COLONY E	Reduction	0	0	x	1	2	BW	0	1	BW	0	3	W
ORF19.1685	N/A	X	COLONY C	Reduction	0	0	x	5	3	BW	0	0	x	2	2	BW
ORF19.1685	N/A	Y	COLONY D	Reduction	0	0	x	2.5	1	BW	0	0	x	3	2	BW
ORF19.1685	N/A	X	COLONY F	Reduction	0	0	x	2.5	0	x	0	0	x	3	0	x
ORF19.2119	NDT80	X	COLONY C	Reduction	0	0	x	0	0	x	0	0	x	0	0	x
ORF19.2119	NDT80	Y	COLONY D	Reduction	0	0	x	0	0	x	0	0	x	0	0	x
ORF19.3794	CSR1	X	COLONY C	Reduction	0	0	x	3	0	x	0	1	FW	0	4	W
ORF19.3794	CSR1	Y	COLONY E	Reduction	0	0	x	2	0	x	0	0	x	3	2	BW
ORF19.3794	CSR1	X	COLONY G	Reduction	0	0	x	3	0	x	0	1	TW	4	2	W
ORF19.3794	CSR1	Y	COLONY G	Reduction	0	0	x	3	0	x	0	0	x	4	2	W
ORF19.3809	BAS1	X	COLONY B	Reduction	0	0	x	3	1	BW	0	1	TW	0	4	W
ORF19.3809	BAS1	Y	COLONY D	Reduction	0	0	x	2	2	BW	0	2	TW	0	3	W
ORF19.3969	N/A	X	COLONY B	Reduction	0	0	x	1	0	x	0	0	x	0	3	W
ORF19.3969	N/A	Y	COLONY D	Reduction	0	0	x	0	0	x	0	0	x	0	3	W
ORF19.4056	GAT2	X	COLONY B	Reduction	0	0	x	0	0	x	0	0	x	0	0	x
ORF19.4056	GAT2	Y	COLONY D	Reduction	0	0	x	0	0	x	0	0	x	0	0	x
ORF19.4998	N/A	X	COLONY C	Reduction	0	0	x	1	0	x	0	0	x	0	0	x
ORF19.4998	N/A	Y	COLONY E	Reduction	0	0	x	1	0	x	0	0	x	0	0	x
ORF19.610	EFG1	X	COLONY C	Reduction	0	0	x	2	0	x	0	0	x	0	0	x
ORF19.723	BCR1	X	COLONY C	Reduction	0	0	x	3	1	BW	0	0	x	3	4	BW
ORF19.723	BCR1	Y	COLONY E	Reduction	0	0	x	3.5	4	BW	0	1	BW	4	4	BW
ORF19.7247	RIM101	X	COLONY C	Reduction	0	0	x	2	1	BW	0	3	FW	0	3	FW
ORF19.7247	RIM101	Y	COLONY E	Reduction	0	0	x	1	3	BW	0	3	FW	0	3	FW
ORF19.7436	AAF1	X	COLONY C	Reduction	0	0	x	3.5	2	BW	0	0	x	4	3	BW
ORF19.7436	AAF1	Y	COLONY E	Reduction	0	0	x	4	3	BW	0	0	x	5	4	BW
ORF19.2088	N/A	X	COLONY C	N/A	0	0	x	0	3	W	NA	NA	NA	NA	NA	NA
ORF19.2088	N/A	Y	COLONY D	N/A	0	0	x	0	2	BW	0	0	x	0	0	x
ORF19.4545	SWI4	X	COLONY D	N/A	0	0	x	2	3	TW	0	1	W	2	4	W
ORF19.4545	SWI4	Y	COLONY E	N/A	0	0	x	0	1	FW	0	1	BW	1	3	W
ORF19.4941	TYE7	X	COLONY B	N/A	0	0	x	1	2	BW	0	2	FW	0	4	W
ORF19.4941	TYE7	Y	COLONY D	N/A	0	0	x	2	3	BW	0	3	W	0	4	W
ORF19.5908	TEC1	X	COLONY C	N/A	0	0	x	3.5	3	BW	0	3	FW	0	4	W
ORF19.5908	TEC1	Y	COLONY E	N/A	0	0	x	3	3	BW	0	2	BW	0	4	W
ORF19.5908	TEC1	X	COLONY G	N/A	0	0	x	2	3	W	0	3	FW	0	4	W
ORF19.5992	WOR2	X	COLONY B	N/A	0	0	x	2	2	BW	0	4	W	0	4	W
ORF19.5992	WOR2	Y	COLONY D	N/A	0	0	x	3	3	BW	0	3	W	0	4	W
ORF19.6781	N/A	X	COLONY C	N/A	0	0	x	2	3	W	0	3	W	0	4	W
ORF19.6781	N/A	Y	COLONY E	N/A	0	0	x	2.5	4	BW	0	3	W	0	4	W
ORF19.6781	N/A	X	COLONY G	N/A	0	2	FW	2	3	W	0	3	FW	0	4	W
ORF19.6781	N/A	Y	COLONY G	N/A	0	2	FW	2	3	W	0	3	FW	0	4	W
ORF19.7068	MAC1	X	COLONY B	N/A	NG	NG	NG	NG	NG	NG	NG	NG	NG	NG	NG	NG
ORF19.7068	MAC1	Y	COLONY D	N/A	NA	NA	NA	NA	NA	NA	NA	NA	NA	NA	NA	NA
ORF19.909	STP4	X	COLONY C	N/A	0	0	x	3	3	BW	0	2	W	0	4	W
ORF19.909	STP4	Y	COLONY D	N/A	0	0	x	3.5	3	BW	0	3	W	0	4	W
ORF19.909	STP4	X	COLONY F	N/A	0	0	x	0	3	W	0	3	W	0	4	W
ORF19.921	N/A	X	COLONY B	N/A	0	0	x	1	1	BW	0	2	TW	0	4	W
ORF19.921	N/A	Y	COLONY D	N/A	0	0	x	1	1	BW	0	2	FW	0	4	W
WILD-TYPE	N/A	OH13	COLONY B	N/A	0	0	x	3	2	BW	0	2	FW	0	4	W
WILD-TYPE	N/A	OH12	COLONY B	N/A	0	0	x	3	1	BW	0	2	FW	0	4	W
WILD-TYPE	N/A	OH12	COLONY C	N/A	0	0	x	3	3	BW	0	2	FW	0	4	W
WILD-TYPE	N/A	OH13	COLONY C	N/A	0	0	x	3	3	BW	0	2	FW	0	4	W
WILD-TYPE	N/A	OH12	COLONY D	N/A	0	0	x	2	3	BW	0	3	W	0	4	W
WILD-TYPE	N/A	OH13	COLONY D	N/A	0	0	x	3	2	BW	0	3	W	0	4	W
WILD-TYPE	N/A	OH13	COLONY E	N/A	0	0	x	2	3	BW	0	3	W	0	4	W
WILD-TYPE	N/A	OH12	COLONY E	N/A	0	0	x	2	3	BW	0	3	W	0	4	W
WILD-TYPE	N/A	OH12	COLONY F	N/A	0	0	x	3	3	BW	0	3	FW	0	4	W
WILD-TYPE	N/A	OH13	COLONY F	N/A	0	0	x	3	3	BW	0	3	FW	0	4	W
WILD-TYPE	N/A	OH13	COLONY G	N/A	0	0	x	2	3	W	0	3	FW	0	4	W
WILD-TYPE	N/A	OH12	COLONY G	N/A	0	0	x	2	3	W	0	3	FW	0	4	W
