# Supplementary material for: A Phenotypic Profile of the Candida albicans Regulatory Network
Source: PLoS Genet. 2009 Dec 24;5(12):e1000783. doi: 10.1371/journal.pgen.1000783 (PMC2790342; doi:10.1371/journal.pgen.1000783)
Supplement: Dataset S3 — Saccharomyces cerevisiae phenotype data from supplemental screening. (0.18 MB XLS) [file pgen.1000783.s008.xls]

## Sheet: PHENO - Legend
Overview
Guide to Rows
	[ROW#1] Screen: Indicates whether the score is derived from the primary screen or one of the subsequent follow-up screens. The screen types are summarized below. See the mouse-over tooltips in the viewing software for additional details.
		PRIMARY	The primary S. cerevisiae phenotyping screen, focusing on TOR pathway (caffeine/rapamycin), metal homesostasis (chelators/copper), and antifungal resistance.
		TARGETED	A handful of TRKOs were tested for specific phenotypes that were either predicted by the C. albicans ortholog mutant or by previously reported phenotypes.
	[ROW#2] Base Medium: Indicates the base composition of the medium used in the indicated assay. The 'primary' medium for each base is marked by an asterisk (used for assignment of [X] growth score). See the materials and methods and mouse-over tooltips in the viewing software for additional details.
		YEPD	Rich medium (Yeast extract, Peptone, Dextrose)
		SC	Synthetic Complete medium (with uridine supplement… a legacy of our C. albicans SC medium recipe)
	[ROW#3] Growth Temperature: Indicates the incubation temperature of the plate (in celcius). The majority of the assays were conducted at 30C. Elevated temperature was primarily used to enhance colony morphology phenotypes.
	[ROW#4] Scoring Type: Indicates the phenotype aspect described by the score in the column below. More details on scoring can be found in the materials and methods and in the scoring legend provided below.
		G	Growth relative to wild-type (morphology was not scored for S. cerevisiae mutants)
	[ROW#5] Phenotype Condition: A description of the phenotype condition. The background color reflects the base medium type.
	[ROW#6+] Phenotype Scores: See below
Guide to Scoring
	Consult the supplemental materials and methods for details on score calculation. Here we provide a legend of the scores (-4 to +3) and flags (bracketed letters) used in the table.
		3	Strong enhancement
		2	Moderate enhancement
		1	Marginal enhancement*
		0	Resembles wild-type
		-1	Marginal reduction*
		-2	Moderate reduction
		-3	Strong reduction
		-4	Severe reduction**
		N/A	Not tested
		[X]	Uninterpretable due to reduced growth on base medium
		[I]	Inconsistent results
		[S]	Only a single isolate was tested***
	*A marginal phenotype should be considered highly questionable.
	**A score of -4 was only issued when the strain exhibited no growth and the wild-type strain exhibited at least mild growth.
	***Note that for the criterion for [S] flags was relaxed relative to the C. albicans phenotyping; independent isolates were not required (but valid scores from two separate phenotyping tests were required).
Guide to Annotation Columns
	The methodology and nomenclature behind the S. cerevisiae orthology calls is explained in detail in the Supplemental Methods.
	[COL#1] Feature Name: The unique identifier (feature name from SGD) of the deleted gene.
	[COL#2] Gene Name: The 'Standard Name' from SGD, when available.
	[COL#3] Phenotype Commentary: A summary of the observed phenotypes.
	[COL#4] Ortholog Summary: S. cerevisiae orthology calls merging SYNERGY and INPARANOID data. In some cases the call was amended with hand annotation.
	[COL#5] Orthologs [Ca]-->[Sc] (Synergy): Summary of SYNERGY orthology calls.
	[COL#6] Orthologs [Ca]-->[Sc] (InParanoid): Summary of INPARANOID orthology calls obtained from CGD.
	[COL#7] Best Hits [Ca]-->[Sc] (CGD): Summary of 'Best Hit' calls obtained from CGD.
	[COL#8] S. cerevisiae Ohnologs: List of any gene pairs resulting from the Saccharomyces branch whole genome duplication event that may be orthologous to the C. albicans TR.
	[COL#9] C. albicans Ortholog: If there is a clear or probable 1-to-1 or 1-to-2 (C.alb-to-Scer) orthology relationship, the feature name of the C. albicans TR is listed here. In a few cases more complicated relationships are noted as well.
	[COL#10] C. albicans Ortholog Name: If a feature name is provided in column #9, the standard gene name (if there is one) is provided here.
	[COL#11] Ortholog in C. albicans library? The entries in this column indicate whether the C. albicans ortholog(s) from column #9 are present in the C. albicans deletion library.

## Sheet: PHENO - Phenotype Scores
											STRESS	BASE	STRESS	BASE	BASE	STRESS	STRESS	STRESS	STRESS	STRESS	STRESS	STRESS	STRESS	STRESS	STRESS	STRESS	STRESS	STRESS	STRESS	STRESS	STRESS	NUT	NUT	NUT	NUT	NUT	NUT	NUT	NUT	NUT	STRESS	STRESS	STRESS	STRESS	STRESS	STRESS	STRESS	NUT	NUT
										Screen:	PRIMARY	PRIMARY	PRIMARY	PRIMARY	PRIMARY	PRIMARY	PRIMARY	PRIMARY	PRIMARY	PRIMARY	PRIMARY	PRIMARY	PRIMARY	PRIMARY	PRIMARY	PRIMARY	PRIMARY	PRIMARY	PRIMARY	PRIMARY	PRIMARY	PRIMARY	PRIMARY	PRIMARY	PRIMARY	PRIMARY	PRIMARY	PRIMARY	PRIMARY	PRIMARY	PRIMARY	PRIMARY	PRIMARY	PRIMARY	PRIMARY	PRIMARY	PRIMARY	TARGETED	TARGETED
										Base Medium:	YEPD	YEPD	YEPD	YEPD	SC	YEPD	YEPD	YEPD	YEPD	YEPD	YEPD	YEPD	YEPD	YEPD	YEPD	YEPD	YEPD	YEPD	YEPD	YEPD	YEPD	YEPD	YEPD	YEPD	SC	SC	YEPD	YEPD	SC	YEPD	SC	SC	SC	SC	SC	SC	YEPD	SC	SC
										Growth Temperature:	16	30	37	30	30	30	30	30	30	30	30	30	30	30	30	30	30	30	30	30	30	30	30	30	30	30	30	30	30	30	30	30	30	30	30	30	30	30	30
TR knockout			Orthology							Scoring Type:	G	G	G	G	G	G	G	G	G	G	G	G	G	G	G	G	G	G	G	G	G	G	G	G	G	G	G	G	G	G	G	G	G	G	G	G	G	G	G
Feature Name	Gene Name	Phenotype Commentary	Orthology Summary	Orthologs [Ca]-->[Sc] (Synergy)	Orthologs [Ca]-->[Sc] (InParanoid)	Best Hits [Ca]-->[Sc] (CGD)	S. cerevisiae Ohnologs (WGD pairs)	C. albicans Ortholog	C. albicans Ortholog Name	Ortholoog in C. albicans library?	YEPD (16C)	YEPD	YEPD (37C)	YEPD+ade+uri	SC+uri	Rapamycin (1nM)	Rapamycin (5nM)	Rapamycin (10nM)	Rapamycin (15nM)	Rapamycin (20nM)	Rapamycin (25nM)	Caffeine (5mM)	Caffeine (7.5mM)	Caffeine (10mM)	Caffeine (12.5mM)	Caffeine (15mM)	Caffeine (20.0mM)	Copper (0.5mM)	Copper (1.0mM)	Copper (2.0mM)	Copper (8.0mM)	EDTA (0.25mM)	EDTA (0.50mM)	EDTA (0.75mM)	BPS - SC+uri (25µM)	BPS - SC+uri (50µM)	BPS - YEPD (100µM)	BPS - YEPD (150µM)	BCS - SC+uri (0.5mM)	BCS - YEPD (0.5mM)	Fluconazole (5µM)	Fluconazole (10µM)	Fluconazole (50µM)	Fenpropimorph (0.1µM)	Fenpropimorph (0.5µM)	Fenpropimorph (1.0µM)	Copper (6.0mM)	N-source: Absent	N-source: Serine
YER045C	ACA1	No clear phenotype.	CLEAR_1to2_WGD	[orf19.6102]-->[ACA1,CST6]	[orf19.6102]-->[ACA1]	N/A	ACA1 + CST6	orf19.6102	N/A	Yes	N/A	0	N/A	N/A	0	0	-0.5	0	N/A	N/A	N/A	0	N/A	0	N/A	0	N/A	[S]0.0	[S]0.0	[S]0.0	N/A	0	[S]0.0	0	[S]0.0	[S]0.0	0	0	0	0	0	0	-0.5	0	0	0	N/A	N/A	N/A
YLR131C	ACE2	The ΔΔace2 mutant was virtually impossible to score because of the cell separation defect of this mutant.	[SYN:None][IPo:1-to-1][WGD]	N/A	[ACE2]-->[ACE2]	N/A	ACE2 + SWI5	orf19.6124	ACE2	Yes	N/A	1	N/A	N/A	1	0.5	1.5	0	N/A	N/A	N/A	2	N/A	1.5	N/A	2	N/A	[S]1.0	[S]1.0	[S]1.0	N/A	0.5	[S]2.0	3	[S]1.0	[S]3.0	1.5	0.5	1	0.5	1	0.5	1	1	[I]1.0	1.5	N/A	N/A	N/A
YDR216W	ADR1	No clear phenotype.	[SYN:2-to-1][IPo:1-to-1][Ca:Different][Sc:Same]	[orf19.5975,orf19.2961]-->[ADR1]	[ADR1]-->[ADR1]	[orf19.5975]-->[ADR1]	N/A	(2-to-1)	N/A	Yes (both)	N/A	0	N/A	N/A	0	0	0	0	N/A	N/A	N/A	0	N/A	0	N/A	0	N/A	[S]0.0	[S]0.0	0	N/A	0	[S]0.0	0	[S]0.0	[S]0.0	0	0	0	0	0	0	0	0	0	-0.5	N/A	N/A	N/A
YGL071W	AFT1	The ΔΔaft1 mutant exhibited weak sensitivity to both YEPD and SC base media and strong sensitivity to BPS and EDTA. The mutant also exhibited some anomalous results in Screen D2 (generally less sick than in Screen D1, Metal A, or Metal B and Screen D2 also exhibited greater Rapamycin resistance).	[SYN:1-to-2][IP:None][WGD]	[orf19.2272]-->[AFT1,AFT2]	N/A	N/A	AFT1 + AFT2	orf19.2272	N/A	No	N/A	[I]-1.67	N/A	N/A	-2.83	-0.5	1.5	[I]2.5	N/A	N/A	N/A	[X][I]-1.5	N/A	[X][I]-2.5	N/A	[X]-2.5	N/A	[X][S]-3.0	[X][S]-2.0	[X][I]-2.5	[X]-2.0	-4	[S]-4.0	-4	[X][S]-4.0	[X][S]-4.0	-4	-4	[X]-2.33	[X][I]-1.33	[X]-2.0	[X]-2.5	0	[X]-3.0	[X]-3.0	[X]-3.0	[X][S]-2.0	N/A	N/A
YPL202C	AFT2	The ΔΔaft2 mutant exhibited weak sensitivity to Rapamycin and Fenpropimorph (highest concentration only).	CLEAR_1to2_WGD	[orf19.2272]-->[AFT1,AFT2]	N/A	[orf19.2272]-->[AFT2]	AFT2 + AFT1	orf19.2272	N/A	No	N/A	0	N/A	N/A	0	-2.5	-2	-1.5	N/A	N/A	N/A	0	N/A	-1.5	N/A	-1	N/A	[S]0.0	[S]-1.0	[S]0.0	0	0	[S]0.0	0.5	[S]0.0	[S]0.0	0	0	0	-0.17	0	0	0	0	0	-2	N/A	N/A	N/A
YMR042W	ARG80	The ΔΔarg80 mutant exhibited weak sensitivity to Caffeine (highest concentration)	N/A	N/A	N/A	N/A	N/A	N/A	N/A	No	N/A	0	N/A	0	0	0	0	0	[S]0.0	[S]0.0	[S]0.0	0	[S]0.0	0	[S]-1.0	[I]-1.5	-2	[S]0.0	[S]0.0	[S]0.0	N/A	0	[S]0.0	0	[S]0.0	[S]0.0	0	0	0	0	0	0	0	0	0	0.5	N/A	N/A	N/A
YML099C	ARG81	The ΔΔarg81 mutant exhibited weak sensitivity to Caffeine.	CLEAR_1to1	[orf19.4766]-->[ARG81]	[orf19.4766]-->[ARG81]	[orf19.2748]-->[ARG81]	N/A	orf19.4766	N/A	Yes	N/A	0	N/A	0	0	0	0	0	[S]0.0	[S]0.0	[S]0.0	0	[S]0.0	0	[S]-2.0	[I]-1.5	-2	[S]0.0	[S]0.0	0	N/A	0	[S]0.0	0	[S]0.0	[S]0.0	0	0	0	0	0	0	0	0	0	0	N/A	N/A	N/A
YDR421W	ARO80	No clear phenotype.	CLEAR_1to1	[ARO80]-->[ARO80]	[ARO80]-->[ARO80]	N/A	N/A	orf19.3012	ARO80	Yes	[S]0.0	0	0	N/A	0	0	0	0	N/A	N/A	N/A	0	N/A	0	N/A	0	N/A	[S]0.0	[S]0.0	[S]0.0	N/A	0	[S]0.0	0	[S]0.0	[S]0.0	0	0	0	0	0	0	0	0	0	0	N/A	[S]0.0	[S]0.0
YIL130W	ASG1	No clear phenotype.	[SYN:1-to-2][IPo:1-to-1][Ca:Same][Sc:Subset]	[ASG1]-->[YJL206C,ASG1]	[ASG1]-->[ASG1]	[FGR27,orf19.4524,orf19.1497,orf19.4623]-->[ASG1]	N/A	orf19.166	ASG1	Yes	N/A	0	N/A	N/A	0	0	0	0	N/A	N/A	N/A	0	N/A	0	N/A	0	N/A	[S]0.0	[S]0.0	0	N/A	0	[S]0.0	0	[S]0.0	[S]0.0	0	0	0	0	0	0	0	0	0	0	N/A	N/A	N/A
YKR099W	BAS1	The ΔΔbas1 exhibited impaired growth on base YEPD medium and on SC+uri medium lacking adenine.	CLEAR_1to1	[BAS1]-->[BAS1]	[BAS1]-->[BAS1]	[orf19.6874]-->[BAS1]	N/A	orf19.3809	BAS1	Yes	[S]0.0	-2	0	N/A	0	[X]-2.0	0	0	N/A	N/A	N/A	[X][I]-3.0	N/A	[X]-2.0	N/A	[X]-3.0	N/A	[X][S]-2.0	[X][S]-2.0	-0.5	N/A	[X]-1.5	[S]0.0	0	[S]0.0	[S]0.0	0	0	0	[X]-2.0	0	0	0	0	0	[I]-1.0	N/A	[S]-3.0	[S]-2.0
YDR423C	CAD1	No clear phenotype.	CLEAR_1to2_WGD	[CAP1]-->[CAD1,YAP1]	N/A	N/A	CAD1 + YAP1	orf19.1623	CAP1	Yes	N/A	0	N/A	N/A	0	0	0	0	N/A	N/A	N/A	0	N/A	0	N/A	0	N/A	[S]0.0	[S]0.0	[S]0.0	[S]0.0	0	[S]0.0	0	[S]0.0	[S]0.0	0	0	0	0	0	0	0	0	0	0	N/A	N/A	N/A
YMR280C	CAT8	No clear phenotype.	CLEAR_1to1	[CAT8]-->[CAT8]	[CAT8]-->[CAT8]	[FCR1,orf19.2280,orf19.2808]-->[CAT8]	N/A	orf19.5097	CAT8	Yes	N/A	0	N/A	N/A	0	0	0	0	N/A	N/A	N/A	0	N/A	0	N/A	0	N/A	[S]0.0	[S]0.0	[S]0.0	N/A	0	[S]0.0	0	[S]0.0	[S]0.0	0	0	0	0	0	0	0	0	0	0	N/A	N/A	N/A
YLR098C	CHA4	The ΔΔcha4 mutant exhibited poor growth on SC+uri medium, but was not extensively assayed.	N/A	N/A	N/A	N/A	N/A	N/A	N/A	No	[S]0.0	0	0	N/A	-2	N/A	N/A	N/A	N/A	N/A	N/A	N/A	N/A	N/A	N/A	N/A	N/A	N/A	N/A	N/A	N/A	N/A	N/A	N/A	N/A	N/A	N/A	N/A	N/A	N/A	N/A	N/A	N/A	N/A	N/A	N/A	N/A	[S]0.0	[X][S]-3.0
YOR028C	CIN5	No clear phenotype.	[SYN:1-to-2][IP:None][WGD]	[orf19.861]-->[YAP6,CIN5]	N/A	N/A	CIN5 + YAP6	orf19.861	N/A	No	N/A	0	N/A	N/A	0	0	0	0	N/A	N/A	N/A	0	N/A	0	N/A	0	N/A	[S]0.0	[S]0.0	[S]0.0	[S]0.0	0	[S]0.0	0	[S]0.0	[S]0.0	0	0	0	0	0	0	0	0	0	0	N/A	N/A	N/A
YIL036W	CST6	The ΔΔcst6 mutant exhibited strongly impaired growth on SC base medium and moderately impaired growth on YEPD base medium. (Some variation was seen in growth impairment on YEPD in the two test platings.)	CLEAR_1to2_WGD	[orf19.6102]-->[ACA1,CST6]	N/A	N/A	CST6 + ACA1	orf19.6102	N/A	Yes	N/A	[I]-1.5	N/A	N/A	-3	[X][I]-2.5	[X][I]-1.0	[I]1.0	N/A	N/A	N/A	[X][I]-1.5	N/A	[X][I]-1.0	N/A	[X][I]-1.0	N/A	[X][S]-2.0	[X][S]-2.0	-0.5	N/A	[X][I]-1.5	[S]0.0	0	[X][S]-2.0	[X][S]-2.0	0	0	[X]-2.5	[X][I]-2.0	[X]-2.5	[X]-2.5	0	[X][I]-2.5	[X][I]-2.0	0	N/A	N/A	N/A
YGL166W	CUP2	The ΔΔcup2 mutant was strongly sensitive to Copper.	[SYN:1-to-2][IP:None][WGD]	[CUP2]-->[CUP2,HAA1]	N/A	N/A	CUP2 + HAA1	orf19.5001	CUP2	Yes	N/A	0	N/A	N/A	0	0	0	0	N/A	N/A	N/A	0	N/A	0	N/A	0	N/A	[S]-3.0	[S]-4.0	-4	-4	0	[S]0.0	0	[S]0.0	[S]0.0	0	0	0	0	0	0	0	0	[I]-1.0	-0.5	[S]-4.0	N/A	N/A
YBR112C	CYC8	The ΔΔcyc8 mutant exhibited strongly impaired growth on both YEPD and SC base media.	CLEAR_1to1	[SSN6]-->[CYC8]	[SSN6]-->[CYC8]	[TCC1,orf19.4959]-->[CYC8]	N/A	orf19.6798	SSN6	Yes	N/A	-3	N/A	N/A	-3	[X]-3.0	[X]-3.5	[X]-2.5	N/A	N/A	N/A	[X]-2.5	N/A	[X]-3.0	N/A	[X]-4.0	N/A	[X][S]-3.0	[X][S]-3.0	[X]-3.0	N/A	[X]-3.0	[X][S]-2.0	[X]-2.5	[X][S]-3.0	[X][S]-4.0	[X]-3.0	[X]-2.0	[X]-3.0	[X]-3.0	[X]-3.0	[X]-3.0	[X]-4.0	[X]-3.5	[X]-3.5	[X][I]-3.5	[X][S]-2.0	N/A	N/A
YKR034W	DAL80	No clear phenotype (not extensively assayed).	[SYN:1-to-2][IP:None][WGD]	[GZF3]-->[GZF3,DAL80]	N/A	N/A	DAL80 + GZF3	orf19.2842	GZF3	Yes	[S]0.0	0	0	N/A	0	N/A	N/A	N/A	N/A	N/A	N/A	N/A	N/A	N/A	N/A	N/A	N/A	N/A	N/A	N/A	N/A	N/A	N/A	N/A	N/A	N/A	N/A	N/A	N/A	N/A	N/A	N/A	N/A	N/A	N/A	N/A	N/A	[S]0.0	[S]0.0
YIR023W	DAL81	The ΔΔdal81 mutant exhibited impaired growth on both YEPD and SC base media and weak resistance to Caffeine. The mutant also exhibited discordant results on EDTA 0.25mM (day1) and 100uM BPS.	CLEAR_1to1	[orf19.3252]-->[DAL81]	[orf19.3252]-->[DAL81]	[orf19.2037]-->[DAL81]	N/A	orf19.3252	N/A	Yes	[S]0.0	-2.13	0	[X]-3.0	-3	[X]-3.0	[X]-3.0	[X]-3.25	[X][S]-4.0	[X][S]-4.0	[X][S]-4.0	0	[S]0.0	0.5	[S]2.0	2.25	2.5	[X][S]-2.0	[S]0.0	0	N/A	[X][I]-1.5	[S]0.0	0	[X][S]-3.0	[X][S]-3.0	[X][I]-2.0	0	[X]-3.0	[X]-3.0	[X]-3.0	[X]-3.0	[X]-2.5	[X]-3.0	[X]-3.0	[X]-3.0	[S]0.0	[X][S]-3.0	[S]2.0
YDR121W	DPB4	The ΔΔdpb4 mutant exhibited weak sensitivity to Caffeine.	CLEAR_1to1	[orf19.2088]-->[DPB4]	[orf19.2088]-->[DPB4]	N/A	N/A	orf19.2088	N/A	Yes	N/A	0	N/A	N/A	0	0	-0.5	0	N/A	N/A	N/A	0	N/A	-0.5	N/A	-2.5	N/A	[S]0.0	[S]0.0	[S]0.0	N/A	0	[S]0.0	1	[S]0.0	[S]0.0	0.5	0	0	0	0	0	0.5	0	0	-0.5	N/A	N/A	N/A
YLR228C	ECM22	The ΔΔecm22 mutant exhibited weak sensitivity to Caffeine.	[SYN:2-to-2][IPo:1-to-1][Ca:Subset][Sc:Subset][WGD]	[orf19.2077,UPC2]-->[ECM22,UPC2]	N/A	[orf19.4767,orf19.2623]-->[ECM22]	ECM22 + UPC2	N/A	N/A	No	N/A	0	N/A	N/A	0	0	0	0	N/A	N/A	N/A	0	N/A	0	N/A	-2	N/A	[S]0.0	[S]0.0	[S]0.0	N/A	0	[S]0.0	0	[S]0.0	[S]0.0	0	0	0	0	0	0	[I]-1.0	0	0	0	N/A	N/A	N/A
YMR176W	ECM5	No clear phenotype.	CLEAR_1to1	[orf19.2476]-->[ECM5]	[orf19.2476]-->[ECM5]	N/A	N/A	orf19.2476	N/A	Yes	N/A	0	N/A	N/A	0	0	0	0	N/A	N/A	N/A	0	N/A	0	N/A	0	N/A	[S]0.0	[S]0.0	[S]0.0	N/A	0	[S]0.0	0	[S]0.0	[S]0.0	0	0	0	0	0	0	0	0	0	0	N/A	N/A	N/A
YER056C	FCY2	No clear phenotype.	[SYN:2-to-3][IPo:1-to-1][Ca:Subset][Sc:Subset]	[FCY2,FCY21]-->[FCY21,FCY22,FCY2]	[FCY21]-->[FCY2]	[FCY2]-->[FCY2]	N/A	N/A	N/A	No	N/A	[S]0.0	N/A	0	[S]0.0	N/A	N/A	[S]0.0	[S]0.0	[S]0.0	[S]0.0	N/A	[S]0.0	[S]0.0	[S]0.0	[S]0.0	0	N/A	N/A	N/A	N/A	N/A	N/A	N/A	N/A	N/A	N/A	N/A	N/A	N/A	N/A	N/A	N/A	N/A	N/A	N/A	N/A	N/A	N/A
YFL021W	GAT1	The ΔΔgat1 mutant exhibited strong resistance to Rapamycin and Caffeine.	Probable_1to1_hand_annotation ([GAT1]-->[GAT1]) [SYN:3-to-1][IPbh:1-to-1][Ca:Subset][Sc:Same]	[GLN3,GAT1,orf19.1150]-->[GAT1]	N/A	[GAT1]-->[GAT1]	N/A	orf19.1275	GAT1	Yes	N/A	0	N/A	0	0	0	3	2	[S]2.0	[S]2.0	[S]2.0	0	[S]0.0	0	[S]2.0	2.5	2	[S]0.0	[S]0.0	0.5	N/A	0	[S]0.0	0	[S]0.0	[S]0.0	0	0	0	0	0	0	0	0	0	0	N/A	N/A	N/A
YEL009C	GCN4	ΔΔgcn4 mutants exhibited weak resistance to Rapamycin and weak sensitivity to Fluconazole.	CLEAR_1to1_bh	[GCN4]-->[GCN4]	N/A	[GCN4]-->[GCN4]	N/A	orf19.1358	GCN4	No	N/A	0	N/A	0	0	0	0	[I]1.0	[S]2.0	[S]1.0	[S]2.0	0	[S]0.0	0	[S]1.0	0	0	[S]0.0	[S]0.0	[S]0.0	N/A	0	[S]0.0	0.5	[S]0.0	[S]0.0	0	0	0	0	0	0	-2.5	0	0	1.5	N/A	N/A	N/A
YNL255C	GIS2	The ΔΔgis2 mutant exhibited strong sensitivity to Fenpropimorph.	CLEAR_1to1	[GIS2]-->[GIS2]	[GIS2]-->[GIS2]	N/A	N/A	orf19.3182	GIS2	Yes	[S]0.0	0	0	N/A	0	0	-0.5	-1.5	N/A	N/A	N/A	0	N/A	0	N/A	0	N/A	[S]0.0	[S]0.0	[S]0.0	N/A	0	[S]0.0	0	[S]0.0	[S]0.0	0	0	0	0	0	0	0	0	-0.5	-3	N/A	[S]0.0	[S]0.0
YER040W	GLN3	ΔΔgln3 mutants exhibited impaired growth on both YEPD and SC base media and strong resistance to both Caffeine and Rapamycin.	Probable_1to1_hand_annotation ([GLN3]-->[GLN3]) [SYN:3-to-1][IPbh:3-to-1][Ca:Overlap][Sc:Different]	N/A	N/A	N/A	N/A	orf19.3912	GLN3	Yes	N/A	-2	N/A	[X]-2.0	-3	-0.5	[I]3.0	3	[S]3.0	[S]3.0	[S]3.0	0	[S]0.0	2	[S]2.0	2.5	3	[X][S]-2.0	[X][S]-2.0	[X][S]-2.0	N/A	-0.5	[S]0.0	0	[X][S]-3.0	[X][S]-2.0	[X]-2.0	0	[X]-1.5	[X]-1.5	[X]-2.5	[X]-2.0	0	-0.5	0	0	N/A	N/A	N/A
YJL110C	GZF3	No clear phenotype (not extensively assayed).	CLEAR_1to2_WGD	[GZF3]-->[GZF3,DAL80]	N/A	[GZF3]-->[GZF3]	GZF3 + DAL80	orf19.2842	GZF3	Yes	[S]0.0	0	0	N/A	0	N/A	N/A	N/A	N/A	N/A	N/A	N/A	N/A	N/A	N/A	N/A	N/A	N/A	N/A	N/A	N/A	N/A	N/A	N/A	N/A	N/A	N/A	N/A	N/A	N/A	N/A	N/A	N/A	N/A	N/A	N/A	N/A	[S]0.0	[S]1.0
YPR008W	HAA1	No clear phenotype.	CLEAR_1to2_WGD	[CUP2]-->[CUP2,HAA1]	N/A	[CUP2]-->[HAA1]	HAA1 + CUP2	orf19.5001	CUP2	Yes	N/A	0	N/A	N/A	0	0	0	0	N/A	N/A	N/A	0	N/A	0	N/A	0	N/A	[S]0.0	[S]0.0	0	N/A	0	[S]0.0	0	[S]0.0	[S]0.0	0	0	0	0	0	0	0	0	[I]-1.0	-0.5	[S]-2.0	N/A	N/A
YGL237C	HAP2	The ΔΔhap2 mutant was strongly resistant to Rapamycin and weakly resistant to Fenpropimorph.	CLEAR_1to1_bh	[HAP2]-->[HAP2]	N/A	[HAP2]-->[HAP2]	N/A	orf19.1228	HAP2	Yes	N/A	0	N/A	-0.5	0	0	3	2.5	[S]2.0	[S]2.0	[S]1.0	0	[S]0.0	-0.5	[S]-1.0	[I]-1.0	-0.5	[S]0.0	[S]0.0	0	[S]-2.0	-0.5	[S]0.0	0	[S]0.0	[S]0.0	0	0	0	0	0	0	0	0	[I]1.0	2.5	N/A	N/A	N/A
YBL021C	HAP3	The ΔΔhap3 mutant exhibited weak Rapamycin and Fenpropimorph resistance and weak Copper sensitivity.	[SYN:2-to-1][IPo:1-to-1][Ca:Subset][Sc:Same]	[HAP3,HAP31]-->[HAP3]	[HAP31]-->[HAP3]	[HAP3]-->[HAP3]	N/A	(2-to-1)	N/A	No	N/A	0	N/A	0	0	0	3	2.5	[S]2.0	[S]2.0	[S]2.0	0	[S]0.0	0	[S]0.0	-0.5	0	[S]0.0	[S]0.0	0	[S]-2.0	-0.5	[S]0.0	0	[S]0.0	[S]0.0	0	0	0	0	0	0	0	0	0	2	[S]-2.0	N/A	N/A
YOR358W	HAP5	The ΔΔhap5 mutant exhibited strong sensitivity to both Rapamycin and Caffeine.	CLEAR_1to1_bh	[HAP5]-->[HAP5]	N/A	[HAP5]-->[HAP5]	N/A	orf19.1973	HAP5	Yes	N/A	0	N/A	N/A	0	0	2.5	3	N/A	N/A	N/A	0	N/A	0	N/A	-1	N/A	[S]0.0	[S]0.0	[S]0.0	[S]-2.0	-1	[S]0.0	0	[S]0.0	[S]0.0	0	0	0	0	0	0	0	0	0	1.5	N/A	N/A	N/A
YCR065W	HCM1	The ΔΔhcm1 mutant exhibited marginally impaired growth on the base media. Although several other phenotypes were detected, I suspect that these are typically a more clear manifestation of this general sickness due to the generally slower growth on the stress media.	CLEAR_1to1	[HCM1]-->[HCM1]	[HCM1]-->[HCM1]	N/A	N/A	orf19.4853	HCM1	Yes	N/A	-0.5	N/A	N/A	-0.5	-1.5	-2.5	-2.5	N/A	N/A	N/A	0	N/A	-2	N/A	-2	N/A	[S]0.0	[S]0.0	-0.5	N/A	0	[S]0.0	0	[S]-2.0	[S]0.0	-0.5	0	-0.5	-0.5	-0.5	0	0	-0.5	-1.5	0	N/A	N/A	N/A
YOR304W	ISW2	The ΔΔisw2 mutant exhibited weak sensitivity to 50uM BPS (SC base).	CLEAR_1to1	[ISW2]-->[ISW2]	[ISW2]-->[ISW2]	N/A	N/A	orf19.7401	ISW2	Yes	N/A	0	N/A	N/A	0	0	-1	0	N/A	N/A	N/A	0	N/A	0	N/A	0	N/A	[S]0.0	[S]0.0	[S]0.0	N/A	0	[S]0.0	0	[S]0.0	[S]-2.0	0	0	0	0	0	0	0	[I]-1.0	-1.5	[I]-1.5	N/A	N/A	N/A
YJR119C	JHD2	No clear phenotype.	CLEAR_1to1	[orf19.5651]-->[JHD2]	[orf19.5651]-->[JHD2]	N/A	N/A	orf19.5651	N/A	Yes	N/A	0	N/A	N/A	0	0	0	0	N/A	N/A	N/A	0	N/A	0	N/A	0	N/A	[S]0.0	[S]0.0	-0.5	N/A	0	[S]0.0	0	[S]0.0	[S]0.0	0	0	0	0	0	0	0	0	0.5	0	N/A	N/A	N/A
YCL055W	KAR4	No clear phenotype.	CLEAR_1to1	[KAR4]-->[KAR4]	[KAR4]-->[KAR4]	N/A	N/A	orf19.3736	KAR4	Yes	N/A	0	N/A	N/A	0	0	-0.5	0	N/A	N/A	N/A	0	N/A	0	N/A	0	N/A	[S]0.0	[S]0.0	[S]0.0	N/A	0	[S]0.0	0	[S]0.0	[S]0.0	0	0	0	0	0	0	0	0	0	0	N/A	N/A	N/A
YDR017C	KCS1	Differences are seen on Caffeine 20mM, but the WT in the two Waves has significantly different growth rates.	CLEAR_1to1_bh	[orf19.1007]-->[KCS1]	N/A	[orf19.1007]-->[KCS1]	N/A	orf19.1007	N/A	No	N/A	[S]-2.0	N/A	[X]-3.0	[S]-3.0	N/A	N/A	[X][S]-2.0	[X][S]-2.0	[S]0.0	[S]0.0	N/A	[X][S]-2.0	[X][S]-2.0	[X][S]-2.0	[X][S]-2.0	[X][I]-1.0	N/A	N/A	N/A	N/A	N/A	N/A	N/A	N/A	N/A	N/A	N/A	N/A	N/A	N/A	N/A	N/A	N/A	N/A	N/A	N/A	N/A	N/A
YLR451W	LEU3	The ΔΔleu3 strain exhibited impaired growth on the SC base medium.	CLEAR_1to1	[LEU3]-->[LEU3]	[LEU3]-->[LEU3]	N/A	N/A	orf19.4225	LEU3	Yes	N/A	0	N/A	N/A	-2.5	0	0	0	N/A	N/A	N/A	0	N/A	0	N/A	0	N/A	[S]0.0	[S]0.0	[S]0.0	N/A	0	[S]0.0	0	[S]0.0	[S]0.0	0	0	[X]-2.0	0	[X][I]-2.5	[X]-2.0	[X]-2.5	[X]-3.5	[X]-3.5	[X]-4.0	N/A	N/A	N/A
YDR034C	LYS14	No clear phenotype.	[SYN:None][IPo:1-to-1]	N/A	[orf19.5548]-->[LYS14]	[orf19.1227,orf19.3405,orf19.7381,orf19.6888,orf19.4778,orf19.4776,orf19.5380,orf19.2077,orf19.6781,orf19.5940]-->[LYS14]	N/A	orf19.5548	N/A	Yes	N/A	0	N/A	N/A	0	0	0	0	N/A	N/A	N/A	0	N/A	0	N/A	0	N/A	[S]0.0	[S]0.0	0	N/A	0	[S]0.0	0	[S]0.0	[S]0.0	0	0	0	0	0	0	0	0	0	0	N/A	N/A	N/A
YMR021C	MAC1	The ΔΔmac1 mutant exhibited impaired growth on YEPD base medium, strong resistance to Rapamycin, strong sensitivity to BPS and BCS, and strong resistance to Copper.	CLEAR_1to1	[MAC1]-->[MAC1]	[MAC1]-->[MAC1]	N/A	N/A	orf19.7068	MAC1	Yes	N/A	-2.5	N/A	N/A	0	[X]-2.5	2	3	N/A	N/A	N/A	[X]-1.5	N/A	[X][I]-1.5	N/A	[X]-2.5	N/A	[S]0.0	[S]0.0	0.5	N/A	[X]-3.0	[X][S]-3.0	[X]-3.5	[S]-3.0	[S]-4.0	[X]-4.0	[X]-3.5	-3	[X]-2.5	0	-0.5	-1.5	0	[I]-1.0	0.5	[S]3.0	N/A	N/A
YDL056W	MBP1	The ΔΔmbp1 mutant exhibited strongly impaired growth on both YEPD and SC base media. The strains also exhibited resistance to Rapamycin and Caffeine at higher concentrations.	CLEAR_1to1	[orf19.5855]-->[MBP1]	[orf19.5855]-->[MBP1]	N/A	N/A	orf19.5855	N/A	Yes	N/A	-3	N/A	N/A	-3	[X]-3.0	3	3	N/A	N/A	N/A	[X]-1.5	N/A	0	N/A	3	N/A	[X][S]-3.0	[X][S]-3.0	[X]-3.0	N/A	[X][I]-2.5	[S]0.0	0	[S]-1.0	[S]0.0	-1	0	[X]-3.0	[X]-3.0	[X][I]-3.0	[X][I]-2.5	1.5	[X]-3.0	[X][I]-3.0	1.5	[S]-1.0	N/A	N/A
YGL035C	MIG1	No clear phenotype.	[SYN:2-to-3][IPbh:3-to-1][Ca:Overlap][Sc:Subset][WGD]	[MIG1,orf19.5326]-->[MIG1,MIG2,MIG3]	N/A	[MIG1,CAS5,orf19.5326]-->[MIG1]	N/A	N/A	N/A	No	N/A	[S]0.0	N/A	0	[S]0.0	N/A	N/A	[S]-1.0	[S]0.0	[S]0.0	[S]0.0	N/A	[S]0.0	[S]0.0	[S]0.0	-0.5	-1.5	N/A	N/A	N/A	N/A	N/A	N/A	N/A	N/A	N/A	N/A	N/A	N/A	N/A	N/A	N/A	N/A	N/A	N/A	N/A	N/A	N/A	N/A
YMR037C	MSN2	The ΔΔmsn2 mutant exhibited no clear phenotypes (but did exhibit copper sensitivity at one of the tested concentrations).	[SYN:1-to-4][IP:None][WGD]	[NRG1]-->[NRG1,MSN2,MSN4,NRG2]	N/A	N/A	MSN2 + MSN4	N/A	N/A	No	N/A	0	N/A	N/A	0	0	-1.5	0	N/A	N/A	N/A	0	N/A	0	N/A	-0.5	N/A	[S]0.0	[S]0.0	0	[S]0.0	0	[S]0.0	0	[S]0.0	[S]0.0	0	0	0	0	0	0	0	0	[I]-1.0	-0.5	[S]-3.0	N/A	N/A
YKL062W	MSN4	No clear phenotype.	[SYN:1-to-4][IPbh:1-to-1][Ca:Different][Sc:Subset][WGD]	[NRG1]-->[NRG1,MSN2,MSN4,NRG2]	N/A	[MSN4]-->[MSN4]	MSN4 + MSN2	N/A	N/A	No	N/A	0	N/A	N/A	0	0	0	0	N/A	N/A	N/A	0	N/A	0	N/A	0	N/A	[S]0.0	[S]0.0	[S]0.0	[S]0.0	0	[S]0.0	0	[S]0.0	[S]0.0	0	0	0	0	0	0	0	0	0	0	N/A	N/A	N/A
YML081W	N/A	The ΔΔyml081w mutant exhibited impaired growth on both YEPD and SC base media. The mutant also exhibited resistance to Rapamycin (highest concentration only).	CLEAR_1to2_WGD	[orf19.5026]-->[YML081W,RSF2]	[orf19.5026]-->[YML081W]	N/A	YML081W + RSF2	orf19.5026	N/A	Yes	N/A	-1.5	N/A	N/A	-2	[X]-2.5	-0.5	2.5	N/A	N/A	N/A	[X]-2.0	N/A	[X]-2.0	N/A	[X]-1.5	N/A	[X][S]-2.0	[X][S]-2.0	[S]0.0	N/A	0	[X][S]-1.0	0.5	[S]0.0	[X][S]-1.0	0	0	-0.5	[X]-1.5	[X]-2.0	[X]-2.0	[X]-1.5	[X]-2.0	-0.5	[I]1.5	N/A	N/A	N/A
YPR196W	N/A	No clear phenotype.	[SYN:2-to-1][IPo:1-to-1][Ca:Different][Sc:Same]	[PGA18,orf19.6160]-->[YPR196W]	[SUC1]-->[YPR196W]	[orf19.1685]-->[YPR196W]	N/A	orf19.7319	SUC1	Yes	N/A	0	N/A	N/A	0	0	0	0	N/A	N/A	N/A	0	N/A	0	N/A	0	N/A	[S]0.0	[S]0.0	0	N/A	0	[S]0.0	0	[S]0.0	[S]0.0	0	0	0	0	0	0	0	0	0	0	N/A	N/A	N/A
YHR124W	NDT80	No clear phenotype.	[SYN:2-to-1][IPbh:2-to-1][Ca:Same][Sc:Same]	[NDT80,orf19.513]-->[NDT80]	N/A	[NDT80,orf19.513]-->[NDT80]	N/A	(2-to-1)	N/A	Some (orf19.2119)	N/A	[S]0.0	N/A	0	[S]0.0	N/A	N/A	[S]0.0	[S]0.0	[S]0.0	[S]0.0	N/A	[S]0.0	[S]0.0	[S]0.0	0	0	N/A	N/A	N/A	N/A	N/A	N/A	N/A	N/A	N/A	N/A	N/A	N/A	N/A	N/A	N/A	N/A	N/A	N/A	N/A	N/A	N/A	N/A
YDR043C	NRG1	The ΔΔnrg1 mutant exhibited inconsistent results when compared to the MATa Δnrg1 strain. Specifically, the MATa isolate exhibited greater impaired growth on YEPD, than the 2n isolate.	[SYN:1-to-4][IP:None][WGD]	[NRG1]-->[NRG1,MSN2,MSN4,NRG2]	N/A	N/A	NRG1 + NRG2	(probable 1-to-2)	NRG1	Yes	N/A	[I]-1.0	N/A	N/A	-0.5	0	0	0	N/A	N/A	N/A	0	N/A	0	N/A	0	N/A	[S]0.0	[S]0.0	0	[S]-2.0	-0.5	[S]0.0	0	[S]0.0	[S]0.0	0	0	[I]-1.0	[I]-1.0	0	0	0	0	0	0	N/A	N/A	N/A
YBR066C	NRG2	The ΔΔnrg2 mutant exhibited weak sensitivity to Fenpropimorph.	[SYN:1-to-4][IPbh:1-to-1][Ca:Same][Sc:Subset][WGD]	[NRG1]-->[NRG1,MSN2,MSN4,NRG2]	N/A	[NRG1]-->[NRG2]	NRG2 + NRG1	(probable 1-to-2)	NRG1	Yes	N/A	0	N/A	N/A	0	0	0	0	N/A	N/A	N/A	0	N/A	0	N/A	0	N/A	[S]0.0	[S]0.0	-0.5	N/A	0	[S]0.0	0	[S]0.0	[S]0.0	0	0	0	0	0	0	0	0	-2.5	-2.5	N/A	N/A	N/A
YPR031W	NTO1	The ΔΔnto1 mutant exhibited weak sensitivity to Caffeine.	CLEAR_1to1	[orf19.5910]-->[NTO1]	[orf19.5910]-->[NTO1]	N/A	N/A	orf19.5910	N/A	Yes	N/A	0	N/A	N/A	0	0	-0.5	0	N/A	N/A	N/A	0	N/A	-0.5	N/A	-2.5	N/A	[S]0.0	[S]0.0	0	N/A	0	[S]0.0	0	[S]0.0	[S]0.0	0	0	0	0	0	0	0.5	0	-0.5	0	[S]0.0	N/A	N/A
YKL043W	PHD1	No clear phenotype.	[SYN:2-to-2][IP:None][WGD]	[EFG1,EFH1]-->[PHD1,SOK2]	N/A	N/A	PHD1 + SOK2	N/A	N/A	No	N/A	0	N/A	N/A	0	0	0	0	N/A	N/A	N/A	0	N/A	0	N/A	0	N/A	[S]0.0	[S]0.0	[S]0.0	[S]0.0	0	[S]0.0	0	[S]0.0	[S]0.0	0	0	0	0	0	0	0	0	0	-0.5	N/A	N/A	N/A
YDL106C	PHO2	The ΔΔpho2 mutant exhibited poor growth on both SC and YEPD base media.	CLEAR_1to1_bh	[orf19.4000]-->[PHO2]	N/A	[orf19.4000]-->[PHO2]	N/A	orf19.4000	N/A	Yes	[X][S]-3.0	-3	[X]-2.5	N/A	-3	N/A	N/A	N/A	N/A	N/A	N/A	N/A	N/A	N/A	N/A	N/A	N/A	N/A	N/A	N/A	N/A	N/A	N/A	N/A	N/A	N/A	N/A	N/A	N/A	N/A	N/A	N/A	N/A	N/A	N/A	N/A	N/A	[X][S]-3.0	[S]1.0
YFR034C	PHO4	The ΔΔpho4 mutant exhibited poor growth on YEPD base medium and medium lacking phosphate, but was not extensively assayed.	CLEAR_1to1_bh	[orf19.1253]-->[PHO4]	N/A	[orf19.1253]-->[PHO4]	N/A	orf19.1253	N/A	Yes	[S]2.0	-2.5	[X][I]-1.0	N/A	0	N/A	N/A	N/A	N/A	N/A	N/A	N/A	N/A	N/A	N/A	N/A	N/A	N/A	N/A	N/A	N/A	N/A	N/A	N/A	N/A	N/A	N/A	N/A	N/A	N/A	N/A	N/A	N/A	N/A	N/A	N/A	N/A	[S]0.0	[S]1.0
YLR014C	PPR1	The ΔΔppr1 mutant exhibited no clear phenotypes (but a few marginal phenotypes).	CLEAR_1to1	[orf19.3986]-->[PPR1]	[orf19.3986]-->[PPR1]	N/A	N/A	orf19.3986	N/A	Yes	N/A	0	N/A	N/A	0	0	1	[I]1.5	N/A	N/A	N/A	0	N/A	0	N/A	0	N/A	[S]0.0	[S]0.0	[S]0.0	N/A	0	[S]0.0	0	[S]0.0	[S]0.0	0	0	0	0	0	0	0	0	0	-1.5	N/A	N/A	N/A
YKL015W	PUT3	No clear phenotype.	CLEAR_1to1	[orf19.6203]-->[PUT3]	[orf19.6203]-->[PUT3]	[ZCF25,orf19.431]-->[PUT3]	N/A	orf19.6203	N/A	No	N/A	0	N/A	N/A	0	0	0	0	N/A	N/A	N/A	0	N/A	0	N/A	0	N/A	[S]0.0	[S]0.0	[S]0.0	0	0	[S]0.0	0	[S]0.0	[S]0.0	0	0	0	0	0	0	0	0	0	-0.5	N/A	N/A	N/A
YPL133C	RDS2	No clear phenotype.	CLEAR_1to1	[CWT1]-->[RDS2]	[CWT1]-->[RDS2]	N/A	N/A	orf19.5849	CWT1	Yes	N/A	0	N/A	N/A	0	0	0	-0.5	N/A	N/A	N/A	0	N/A	0	N/A	0	N/A	[S]0.0	[S]0.0	[S]0.0	N/A	0	[S]0.0	-0.5	[S]0.0	[S]0.0	0	0	0	0	0	0	-0.5	0	0	-1.5	N/A	N/A	N/A
YLR176C	RFX1	The ΔΔrfx1 mutant exhibited no clear phenotypes (but several marginal phenotypes).	[SYN:3-to-1][IPo:1-to-1][Ca:Subset][Sc:Same]	[orf19.3865,orf19.3148,orf19.4590]-->[RFX1]	[orf19.3865]-->[RFX1]	N/A	N/A	(3-to-1)	N/A	Some (orf19.3865)	N/A	0	N/A	N/A	0	0	-0.5	-1.5	N/A	N/A	N/A	0	N/A	0	N/A	0	N/A	[S]0.0	[S]0.0	[S]0.0	N/A	0	[S]0.0	0	[S]0.0	[S]0.0	-1.5	0	0	0	0	0	[I]-1.0	0	0	[I]-1.5	N/A	N/A	N/A
YHL027W	RIM101	The ΔΔrim101 mutant exhibited weak sensitivity to Rapamycin, Caffeine, Fenpropimorph, and 100uM BPS (YEPD base).	Probable_1to1_hand_annotation ([RIM101]-->[RIM101]) [SYN:2-to-1][IPbh:1-to-1][Ca:Subset][Sc:Same]	[RIM101,orf19.3434]-->[RIM101]	N/A	[RIM101]-->[RIM101]	N/A	orf19.7247	RIM101	Yes	N/A	0	N/A	N/A	0	-2	-0.5	0.5	N/A	N/A	N/A	0	N/A	-0.5	N/A	-2.5	N/A	[S]0.0	[S]0.0	[S]-1.0	[S]-1.0	0	[S]0.0	-0.5	[S]0.0	[S]0.0	-2	-0.5	0	0	0	0	-2.5	0	0	-2.5	N/A	N/A	N/A
YPL089C	RLM1	The ΔΔrlm1 mutant exhibited strong sensitivity to Rapamycin and Caffeine and weak sensitivity to EDTA (highest concentration only).	CLEAR_1to2_WGD	[RLM1]-->[RLM1,SMP1]	[RLM1]-->[RLM1]	[orf19.5626]-->[RLM1]	RLM1 + SMP1	orf19.4662	RLM1	Yes	N/A	0	N/A	N/A	0	0	-3	-2.5	N/A	N/A	N/A	[I]-1.0	N/A	-3	N/A	-4	N/A	[S]0.0	[S]0.0	0	N/A	0	[S]0.0	-2.5	[S]0.0	[S]0.0	0	0	0	0	0	0	0	0	0	0	N/A	N/A	N/A
YPR065W	ROX1	The ΔΔrfg1 mutant exhibited strong resistance to Fluconazole and weak sensitivity to Fenpropimorph, Rapamycin, and Caffeine.	N/A	N/A	N/A	N/A	N/A	N/A	N/A	No	N/A	0	N/A	N/A	0	0	-2	-0.5	N/A	N/A	N/A	0	N/A	0	N/A	-2	N/A	[S]0.0	[S]0.0	-0.5	[S]-1.0	0	[S]0.0	0	[S]0.0	[S]0.0	1	-0.5	0	0	0	0	3	-1.5	-2.5	-2.5	N/A	N/A	N/A
YJR127C	RSF2	No clear phenotype.	CLEAR_1to2_WGD	[orf19.5026]-->[YML081W,RSF2]	N/A	N/A	RSF2 + YML081W	orf19.5026	N/A	Yes	N/A	0	N/A	N/A	0	0	0	0	N/A	N/A	N/A	0	N/A	0	N/A	-0.5	N/A	[S]0.0	[S]0.0	0	N/A	0	[S]0.0	0	[S]0.0	[S]0.0	0	0	0	0	0	0	0	0	0	0	N/A	N/A	N/A
YOL067C	RTG1	The ΔΔrtg1 mutant exhibited poor growth on SC+uri medium, but was not extensively assayed.	CLEAR_1to1_bh	[orf19.4722]-->[RTG1]	N/A	[orf19.4722]-->[RTG1]	N/A	orf19.4722	N/A	Yes	[S]0.0	0	-1	N/A	-3	N/A	N/A	N/A	N/A	N/A	N/A	N/A	N/A	N/A	N/A	N/A	N/A	N/A	N/A	N/A	N/A	N/A	N/A	N/A	N/A	N/A	N/A	N/A	N/A	N/A	N/A	N/A	N/A	N/A	N/A	N/A	N/A	[X][S]-3.0	[X][S]-3.0
YBL066C	SEF1	The ΔΔsef1 mutant exhibited strong growth impairment on BPS-containing medium on SC base, but not YEPD base.	[SYN:2-to-1][IPo:1-to-1][Ca:Subset][Sc:Same]	[SEF2,SEF1]-->[SEF1]	[SEF1]-->[SEF1]	[SEF2]-->[SEF1]	N/A	(2-to-1)	N/A	No	N/A	0	N/A	N/A	0	0	0	0	N/A	N/A	N/A	0	N/A	0	N/A	0	N/A	[S]0.0	[S]0.0	-0.5	0	0	[S]0.0	0	[S]-3.0	[S]-3.0	0	0	0	0	0	0	0	0	0	0	N/A	N/A	N/A
YOR140W	SFL1	The ΔΔsfl1 mutant exhibited weak sensitivity to BPS and marginal sensitivity to both Fluconazole and Fenpropimorph.	[SYN:2-to-2][IPo:1-to-1][Ca:Subset][Sc:Subset]	[SFL1,orf19.3969]-->[MGA1,SFL1]	[SFL1]-->[SFL1]	[orf19.3969]-->[SFL1]	N/A	orf19.454	SFL1	Yes	N/A	0	N/A	N/A	0	0	1	0	N/A	N/A	N/A	0	N/A	0	N/A	0	N/A	[S]0.0	[S]0.0	[S]0.0	0	0	[S]0.0	0.5	[S]0.0	[S]-2.0	-2	-0.67	0	0	0	0	-1.5	0	0	-1.5	N/A	N/A	N/A
YHR206W	SKN7	The ΔΔskn7 mutant exhibited weak sensitivity to Rapamycin, Fenpropimorph, and 25uM BPS (SC base).	CLEAR_1to2_WGD	[SKN7]-->[SKN7,HMS2]	[SKN7]-->[SKN7]	N/A	SKN7 + HMS2	orf19.971	SKN7	Yes	N/A	0	N/A	N/A	0	0	-2	-2	N/A	N/A	N/A	0	N/A	0	N/A	0	N/A	[S]0.0	[S]0.0	[S]0.0	[S]0.0	0	[S]0.0	-0.5	[S]0.0	[S]-2.0	0	-0.5	0	0	0	0	1.5	0	0	-2	N/A	N/A	N/A
YNL167C	SKO1	The ΔΔsko1 mutant exhibited weak sensitivity to Rapamycin and strong sensitivity to Caffeine.	CLEAR_1to1	[SKO1]-->[SKO1]	[SKO1]-->[SKO1]	N/A	N/A	orf19.1032	SKO1	Yes	N/A	0	N/A	N/A	0	-1.5	-2.5	-1.5	N/A	N/A	N/A	-0.5	N/A	-2	N/A	-3	N/A	[S]0.0	[S]0.0	[S]0.0	N/A	0	[S]0.0	1.5	[S]0.0	[S]0.0	0	0	0	0	0	0	0	0	0	0	N/A	N/A	N/A
YBR182C	SMP1	No clear phenotype.	CLEAR_1to2_WGD	[RLM1]-->[RLM1,SMP1]	N/A	N/A	SMP1 + RLM1	orf19.4662	RLM1	Yes	N/A	0	N/A	N/A	0	0	0	0	N/A	N/A	N/A	0	N/A	0	N/A	0	N/A	[S]0.0	[S]0.0	[S]0.0	N/A	0	[S]0.0	0	[S]0.0	[S]0.0	0	0	0	0	0	0	0	0	0	-0.5	N/A	N/A	N/A
YDR011W	SNQ2	Weak Caffeine sensitivity.	[SYN:5-to-8][IPo:1-to-1][Ca:Subset][Sc:Subset][WGD]	[CDR4,CDR1,SNQ2,CDR2,CDR11]-->[PDR11,AUS1,PDR5,PDR12,SNQ2,PDR10,PDR15,YNR070W]	[SNQ2]-->[SNQ2]	N/A	N/A	N/A	N/A	No	N/A	[S]0.0	N/A	0	[S]0.0	N/A	N/A	[S]0.0	[S]0.0	[S]0.0	[S]0.0	N/A	[S]0.0	[S]-1.0	[S]-2.0	[S]-2.0	-2	N/A	N/A	N/A	N/A	N/A	N/A	N/A	N/A	N/A	N/A	N/A	N/A	N/A	N/A	N/A	N/A	N/A	N/A	N/A	N/A	N/A	N/A
YMR019W	STB4	No clear phenotype.	[SYN:None][IPo:1-to-1]	N/A	[CTA7]-->[STB4]	[orf19.7371,ZNC1]-->[STB4]	N/A	orf19.4288	CTA7	Yes	N/A	0	N/A	N/A	0	0	0	0	N/A	N/A	N/A	0	N/A	0	N/A	0	N/A	[S]0.0	[S]0.0	[S]0.0	N/A	0	[S]0.0	0	[S]0.0	[S]0.0	0	0	0	0	0	0	0	0	0	0	N/A	N/A	N/A
YHR178W	STB5	The ΔΔstb5 mutant grew poorly on both YEPD and SC base media and exhibited hypersensitivity to Caffeine.	CLEAR_1to1	[orf19.3308]-->[STB5]	[orf19.3308]-->[STB5]	[orf19.7583]-->[STB5]	N/A	orf19.3308	N/A	Yes	N/A	-2.5	N/A	N/A	-3	[X]-2.0	2	[X]-2.5	N/A	N/A	N/A	[X]-3.0	N/A	[X]-4.0	N/A	[X]-4.0	N/A	[X][S]-2.0	[X][S]-3.0	[X][S]-3.0	N/A	[X]-3.0	[X][S]-3.0	-0.5	[X][S]-3.0	[X][S]-3.0	-0.5	0	[X]-2.5	[X]-1.5	[X]-3.0	[X]-3.0	0	[X]-3.0	[X]-3.0	[X]-3.0	N/A	N/A	N/A
YDR463W	STP1	The ΔΔstp1 mutant 2n isolate exhibited strongly impaired growth on SC+uri and YEPD, whereas the MATa isolate did not. Also, the 2n isolate exhibited some inconsitency in the two tests on the BPS 100uM medium. The mutants both exhibited strong sensitivity to Caffeine.	[SYN:1-to-2][IP:None][WGD]	[STP2]-->[STP2,STP1]	N/A	N/A	STP1 + STP2	orf19.4961	STP2	Yes	N/A	[I]-1.5	N/A	0	[I]-1.5	[X]-2.5	[X]-3.0	[X]-2.75	[X][S]-3.0	[X][S]-3.0	[X][S]-3.0	-0.5	[X][S]-3.0	[X]-3.25	[S]-4.0	-4	-4	[X][S]-2.0	[X][S]-1.0	0	N/A	-0.5	[S]0.0	1.5	[X][S]-1.0	[X][S]-1.0	[X][I]-1.0	0	[X]-3.0	[X]-2.0	[X]-3.0	[X]-3.0	[X]-3.0	[X]-3.0	[X]-3.0	[X]-3.0	[X][S]-2.0	N/A	N/A
YHR006W	STP2	The ΔΔstp2 mutant exhibited weak sensitivity to Rapamycin and Fenpropimorph.	[SYN:1-to-2][IPbh:2-to-1][Ca:Overlap][Sc:Subset][WGD]	[STP2]-->[STP2,STP1]	N/A	[STP2,STP3]-->[STP2]	STP2 + STP1	orf19.4961	STP2	Yes	N/A	0	N/A	0	0	0	-2	-2.25	[S]-2.0	[S]-2.0	[S]-2.0	0	[S]0.0	0	[S]0.0	0	0	[S]0.0	[S]0.0	0.5	N/A	0	[S]0.0	0	[S]0.0	[S]0.0	0	0	0	0	0	0	0	-0.5	-2.5	-2.5	N/A	N/A	N/A
YLR375W	STP3	The ΔΔstp3 strain exhibited weak Rapamycin sensitivity (lowest concentration only). The strain also exhibited Caffeine sensitivity at 15mM, but this phenotype was not seen in the MATa Δstp3 mutant.	[SYN:6-to-2][IPbh:1-to-1][Ca:Subset][Sc:Subset][WGD]	[orf19.6713,orf19.2612,orf19.6309,STP4,orf19.5105,STP3]-->[STP3,STP4]	N/A	[STP4]-->[STP3]	STP3 + STP4	N/A	N/A	No	N/A	0	N/A	0	0	-2	0	0.5	[S]0.0	[S]0.0	[S]0.0	0	[S]0.0	0	[S]0.0	[I]-1.0	0	[S]0.0	[S]0.0	[S]0.0	N/A	0	[S]0.0	-0.5	[S]0.0	[S]0.0	0.5	1.5	0	0	0	0	-1.5	0	0	1.5	N/A	N/A	N/A
YDL048C	STP4	The ΔΔstp4 mutant exhibited inconsistent results when compared to the MATa Δstp4 mutant. In particular, the MATa isolate did not exhibit sensitivities under conditions when they were evident for the 2n isolate (e.g. Caffeine/Rapamycin). However, despite these inconsistencies sensitivity to Rapamycin and weak resistance to Fenpropimorph was observed.	[SYN:6-to-2][IP:None][WGD]	[orf19.6713,orf19.2612,orf19.6309,STP4,orf19.5105,STP3]-->[STP3,STP4]	N/A	N/A	STP4 + STP3	N/A	N/A	No	N/A	0	N/A	0	0	-2.5	-2.5	[I]-0.75	[S]0.0	[S]0.0	[S]0.0	0	[S]0.0	[I]-1.25	[S]0.0	[I]-1.5	0	[S]-1.0	[S]-1.0	0	N/A	-0.5	[S]0.0	0	[S]0.0	[S]0.0	0	0	0	-0.5	0	0	1.5	0	0	2	[S]0.0	N/A	N/A
YER111C	SWI4	The ΔΔswi4 mutant exhibited impaired growth on base YEPD medium and weak resistance to Fluconazole (only at near-lethal concentration).	[SYN:1-to-1][IPbh:2-to-1][Ca:Overlap][Sc:Same]	[SWI4]-->[SWI4]	N/A	[orf19.5041,SWI4]-->[SWI4]	N/A	orf19.4545	SWI4	Yes	N/A	-2	N/A	N/A	-0.5	[X]-2.0	0.5	0	N/A	N/A	N/A	0	N/A	0	N/A	1	N/A	[X][S]-2.0	[X][S]-2.0	[X][I]-2.5	N/A	-0.5	[X][S]-2.0	[X]-2.5	[S]0.0	[S]0.0	[X]-3.0	[X]-3.0	-0.5	[X]-2.0	-0.5	-1.5	2.5	0	0	0	[S]-4.0	N/A	N/A
YDR146C	SWI5	The ΔΔswi5 mutant exhibited weak resistance to caffeine.	Probable_1to2_WGD_hand_annotation ([ACE2]-->[ACE2,SWI5]) [SYN:None][IPo:1-to-1]	N/A	N/A	N/A	SWI5 + ACE2	orf19.6124	ACE2	Yes	N/A	0	N/A	N/A	0	0	0	0	N/A	N/A	N/A	0	N/A	1	N/A	2	N/A	[S]0.0	[S]0.0	[S]0.0	N/A	0	[S]0.0	1	[S]0.0	[S]0.0	0	0	0	0	0	0	0	0	0	-0.5	N/A	N/A	N/A
YOR337W	TEA1	The ΔΔtea1 mutant exhibited strong resistance to Rapamycin (highest concentration only) and strong sensitivity to Caffeine.	[SYN:None][IPo:1-to-1]	N/A	[TEA1]-->[TEA1]	[orf19.4998]-->[TEA1]	N/A	orf19.6985	TEA1	Yes	[S]0.0	0	0	N/A	0	-0.5	0	3	N/A	N/A	N/A	0	N/A	0	N/A	-3	N/A	[S]0.0	[S]0.0	[S]0.0	N/A	0	[S]0.0	0	[S]0.0	[S]0.0	0	0	0	0	0	0	0	0	0	0.5	N/A	[S]-1.0	[S]1.0
YBL088C	TEL1	No clear phenotype.	[SYN:None][IPo:1-to-1]	N/A	[orf19.5580]-->[TEL1]	N/A	N/A	orf19.5580	N/A	No	N/A	[S]0.0	N/A	0	[S]0.0	N/A	N/A	[S]0.0	[S]0.0	[S]0.0	[S]0.0	N/A	[S]0.0	[S]0.0	[S]1.0	[S]0.0	0	N/A	N/A	N/A	N/A	N/A	N/A	N/A	N/A	N/A	N/A	N/A	N/A	N/A	N/A	N/A	N/A	N/A	N/A	N/A	N/A	N/A	N/A
YBR240C	THI2	No clear phenotype.	N/A	N/A	N/A	N/A	N/A	N/A	N/A	No	N/A	0	N/A	N/A	0	0	0	0	N/A	N/A	N/A	0	N/A	0	N/A	0	N/A	[S]0.0	[S]0.0	[S]0.0	[S]0.0	0	[S]0.0	0	[S]0.0	[S]0.0	0	0	0	0	0	0	0	0	0	0	N/A	N/A	N/A
YJR066W	TOR1	The ΔΔtor1 mutant exhibited strong sensitivity to the TOR pathway inhibitors Rapamycin and Caffeine.	CLEAR_1to2_WGD	[TOR1]-->[TOR2,TOR1]	N/A	N/A	TOR1 + TOR2	orf19.2290	TOR1	No	N/A	[S]0.0	N/A	0	[S]0.0	N/A	N/A	[S]-4.0	[S]-3.0	[S]-3.0	[S]-3.0	N/A	[S]-3.0	[S]-4.0	[S]-4.0	[S]-4.0	-4	N/A	N/A	N/A	N/A	N/A	N/A	N/A	N/A	N/A	N/A	N/A	N/A	N/A	N/A	N/A	N/A	N/A	N/A	N/A	N/A	N/A	N/A
YCR084C	TUP1	The ΔΔtup1 mutant exhibited impaired growth on both YEPD and SC base media. In addition the mutants exhibited resistance to Rapamycin and possibly Copper.	CLEAR_1to1	[TUP1]-->[TUP1]	[TUP1]-->[TUP1]	N/A	N/A	orf19.6109	TUP1	Yes	N/A	-2	N/A	N/A	-2	[X][I]-2.0	1	3	N/A	N/A	N/A	[X]-1.0	N/A	[X][I]-1.0	N/A	[X]-3.0	N/A	[X][S]-2.0	[X][S]-2.0	[X][I]-1.5	[X][S]-3.0	[X]-3.0	[X][S]-2.0	[X][I]-2.0	[S]0.0	[S]0.0	[X]-1.5	0	[X]-1.75	[X]-1.75	[X][I]-2.5	[X][I]-2.5	0	[X][I]-2.5	[X][I]-2.5	[X][I]-2.5	[S]2.0	N/A	N/A
YOR344C	TYE7	No clear phenotype.	CLEAR_1to1	[TYE7]-->[TYE7]	[TYE7]-->[TYE7]	[orf19.6824]-->[TYE7]	N/A	orf19.4941	TYE7	Yes	N/A	0	N/A	N/A	0	0	0	0	N/A	N/A	N/A	0	N/A	0	N/A	0	N/A	[S]0.0	[S]0.0	[S]0.0	N/A	0	[S]-1.0	[I]-2.0	[S]0.0	[S]0.0	0	0	0	0	0	0	0	0	0	0	N/A	N/A	N/A
YDL170W	UGA3	No clear phenotype.	[SYN:3-to-1][IPo:1-to-1][Ca:Subset][Sc:Same]	[orf19.7317,orf19.6038,orf19.7570]-->[UGA3]	[orf19.7570]-->[UGA3]	[orf19.6038]-->[UGA3]	N/A	(3-to-1)	N/A	Yes (all three)	N/A	0	N/A	N/A	0	0	0	0	N/A	N/A	N/A	0	N/A	0	N/A	0	N/A	[S]0.0	[S]0.0	-0.5	N/A	0	[S]0.0	0	[S]0.0	[S]0.0	0	0	0	0	0	0	0	0	0	0	N/A	N/A	N/A
YDR213W	UPC2	The ΔΔupc2 mutant exhibited weak sensitivity to Fluconazole.	[SYN:2-to-2][IPo:1-to-1][Ca:Subset][Sc:Subset][WGD]	[orf19.2077,UPC2]-->[ECM22,UPC2]	[UPC2]-->[UPC2]	[orf19.3305]-->[UPC2]	UPC2 + ECM22	orf19.391	N/A	Yes	N/A	0	N/A	N/A	0	0	0	0	N/A	N/A	N/A	0	N/A	0	N/A	0	N/A	[S]0.0	[S]0.0	[S]0.0	N/A	0	[S]0.0	0	[S]0.0	[S]0.0	-1.5	0	0	0	0	0	-2.5	0	0	[I]-1.5	N/A	N/A	N/A
YPL230W	USV1	No clear phenotype.	CLEAR_1to2_WGD	[BCR1]-->[USV1,RGM1]	N/A	[BCR1]-->[USV1]	USV1 + RGM1	orf19.723	BCR1	Yes	N/A	[S]0.0	N/A	0	[S]0.0	N/A	N/A	[S]0.0	[S]0.0	[S]0.0	[S]0.0	N/A	[S]0.0	[S]0.0	[S]0.0	0	0	N/A	N/A	N/A	N/A	N/A	N/A	N/A	N/A	N/A	N/A	N/A	N/A	N/A	N/A	N/A	N/A	N/A	N/A	N/A	N/A	N/A	N/A
YML076C	WAR1	No clear phenotype.	[SYN:3-to-1][IPo:1-to-1][Ca:Subset][Sc:Same]	[WAR1,FCR1,TEA1]-->[WAR1]	[WAR1]-->[WAR1]	N/A	N/A	(3-to-1)	N/A	Yes (all three)	N/A	0	N/A	N/A	0	0	0	0	N/A	N/A	N/A	0	N/A	0	N/A	0	N/A	[S]0.0	[S]0.0	0	N/A	0	[S]0.0	0	[S]0.0	[S]0.0	0	0	0	0	0	0	0	0	0	-0.5	[S]0.0	N/A	N/A
YML007W	YAP1	The ΔΔyap1 mutant exhibited strong sensitivity to Fenpropimorph, weak sensitivity to Rapamycin, and weak sensitivity 50uM BPS (SC base).	CLEAR_1to2_WGD	[CAP1]-->[CAD1,YAP1]	[CAP1]-->[YAP1]	[orf19.861]-->[YAP1]	YAP1 + CAD1	orf19.1623	CAP1	Yes	N/A	0	N/A	N/A	-0.5	0	-2	-1.5	N/A	N/A	N/A	0	N/A	0	N/A	0	N/A	[S]0.0	[S]0.0	[S]0.0	N/A	0	[S]0.0	0	[S]0.0	[S]-2.0	0	0	0	0	0	0	0	0	-1	-3	N/A	N/A	N/A
YHL009C	YAP3	The ΔΔyap3 mutant was strongly sensitive to Rapamycin and Caffeine. Furthermore, the mutant exhibited enhanced growth relative to wild-type on 100uM BPS medium (YEPD base). This phenotype was particularly evident after 7 days of growth.	[SYN:1-to-1][IPbh:2-to-1][Ca:Overlap][Sc:Same]	[FCR3]-->[YAP3]	N/A	[HAP43,FCR3]-->[YAP3]	N/A	orf19.3193	FCR3	Yes	N/A	0	N/A	N/A	0	-2	-3	-0.5	N/A	N/A	N/A	0	N/A	-2.5	N/A	-3	N/A	[S]0.0	[S]0.0	[S]0.0	0	0	[S]0.0	-0.5	[S]0.0	[S]0.0	2	-0.33	0	0	0	0	0	0	0	0	N/A	N/A	N/A
YIR018W	YAP5	No clear phenotype.	[SYN:1-to-3][IP:None][WGD]	[HAP42]-->[HAP4,YAP5,YAP7]	N/A	N/A	YAP5 + YAP7	orf19.1481	HAP42	No	N/A	0	N/A	N/A	0	0	0	0	N/A	N/A	N/A	0	N/A	0	N/A	0	N/A	[S]0.0	[S]0.0	0	N/A	0	[S]0.0	0	[S]0.0	[S]0.0	0	0	0	0	0	0	0	0	0	0	N/A	N/A	N/A
YDR259C	YAP6	The ΔΔyap6 mutant exhibited weak sensitivity to Rapamycin, but this phenotype was only evident at the intermediate concentration.	[SYN:1-to-2][IP:None][WGD]	[orf19.861]-->[YAP6,CIN5]	N/A	N/A	YAP6 + CIN5	orf19.861	N/A	No	N/A	0	N/A	N/A	0	0	-2	0	N/A	N/A	N/A	0	N/A	0	N/A	0	N/A	[S]0.0	[S]0.0	0	[S]0.0	0	[S]0.0	0	[S]0.0	[S]0.0	0	0	0	0	0	0	0	0	0	0	N/A	N/A	N/A
YOL028C	YAP7	No clear phenotype.	[SYN:1-to-3][IP:None][WGD]	[HAP42]-->[HAP4,YAP5,YAP7]	N/A	N/A	YAP7 + YAP5	orf19.1481	HAP42	No	N/A	0	N/A	N/A	0	0	0	0	N/A	N/A	N/A	0	N/A	0	N/A	0	N/A	[S]0.0	[S]0.0	[S]0.0	[S]0.0	0	[S]0.0	0	[S]0.0	[S]0.0	0	0	0	0	0	0	0	0	0	0	N/A	N/A	N/A
YOR064C	YNG1	The ΔΔyng1 mutant exhibited weak sensitivity to Caffeine.	CLEAR_1to1	[orf19.3625]-->[YNG1]	[orf19.3625]-->[YNG1]	N/A	N/A	orf19.3625	N/A	Yes	N/A	0	N/A	N/A	0	0	0	0	N/A	N/A	N/A	0	N/A	0	N/A	-2.5	N/A	[S]0.0	[S]0.0	[S]0.0	N/A	0	[S]0.0	0	[S]0.0	[S]0.0	0	0	0	0	0	0	0	0	0	-0.5	N/A	N/A	N/A
YJL056C	ZAP1	The ΔΔzap1 mutant exhibited impaired growth on both YEPD and SC base media and a complete absence of growth on even the lowest concentration of EDTA tested.	CLEAR_1to1_bh	[CSR1]-->[ZAP1]	N/A	[CSR1]-->[ZAP1]	N/A	orf19.3794	CSR1	Yes	N/A	-3	N/A	N/A	-2.33	[X]-3.0	[X]-3.0	-1	N/A	N/A	N/A	[X]-3.0	N/A	[X]-3.0	N/A	[X]-3.0	N/A	[X][S]-2.0	[X][S]-2.0	-1	0	[X]-4.0	[X][S]-4.0	[X]-4.0	[X][S]-3.0	[X][S]-3.0	[X]-3.0	[X]-3.5	[X]-3.0	[X]-3.0	[X]-2.0	[X]-3.0	[X][I]-2.0	[X]-2.0	[X]-2.5	0	N/A	N/A	N/A
[truncated: 9 more columns]
